# Supplementary material for: Quantum enhanced radio detection and ranging with solid spins
Source: Nat Commun. 2023 Mar 9;14:1288. doi: 10.1038/s41467-023-36929-8 (PMC9998632; doi:10.1038/s41467-023-36929-8)
Supplement: Supplementary file 3 — Source data [file 41467_2023_36929_MOESM3_ESM.zip]

Archive with 17 entries (17 files):
- sourcedata/fig2a.xls
- sourcedata/fig2b.xls
- sourcedata/fig2d.dat
- sourcedata/fig2e.xls
- sourcedata/fig3b.xls
- sourcedata/fig3c.xls
- sourcedata/fig3d.xls
- sourcedata/fig3e.xls
- sourcedata/fig4a.xls
- sourcedata/fig4b.xls
- sourcedata/Supplementary Figure 1b.xls
- sourcedata/Supplementary Figure 1c.xls
- sourcedata/Supplementary Figure 2.xls
- sourcedata/Supplementary Figure 3a.xls
- sourcedata/Supplementary Figure 3b.xls
- sourcedata/Supplementary Figure 3c.xls
- sourcedata/Supplementary Figure 4b.xls
