# Supplementary material for: Quantum enhanced radio detection and ranging with solid spins
Source: Nat Commun. 2023 Mar 9;14:1288. doi: 10.1038/s41467-023-36929-8 (PMC9998632; doi:10.1038/s41467-023-36929-8)
Supplement: Supplementary file 3 — Source data [file 41467_2023_36929_MOESM3_ESM.zip › sourcedata/fig2a.xls]

## Sheet: Sheet1
Frequency/MHz	Intensity
2804	1.00004
2805	1.00032
2806	1.00002
2807	0.998982
2808	0.997738
2809	0.996884
2810	0.998826
2811	0.997538
2812	0.997996
2813	0.996707
2814	0.997851
2815	0.998189
2816	0.996773
2817	0.996553
2818	0.996101
2819	0.996371
2820	0.996669
2821	0.995976
2822	0.996225
2823	0.997557
2824	0.996625
2825	0.995824
2826	0.996127
2827	0.996019
2828	0.99637
2829	0.995013
2830	0.993703
2831	0.993563
2832	0.992026
2833	0.993583
2834	0.99269
2835	0.991685
2836	0.991419
2837	0.990025
2838	0.989781
2839	0.989775
2840	0.987841
2841	0.98487
2842	0.983472
2843	0.982043
2844	0.978974
2845	0.976914
2846	0.974008
2847	0.969049
2848	0.967319
2849	0.963293
2850	0.958457
2851	0.955037
2852	0.953022
2853	0.949962
2854	0.950295
2855	0.950046
2856	0.94983
2857	0.950619
2858	0.950217
2859	0.952777
2860	0.956813
2861	0.959223
2862	0.961461
2863	0.965467
2864	0.966581
2865	0.969993
2866	0.970873
2867	0.971617
2868	0.972283
2869	0.973939
2870	0.973639
2871	0.974714
2872	0.973912
2873	0.971549
2874	0.971834
2875	0.971242
2876	0.968364
2877	0.966946
2878	0.964027
2879	0.960044
2880	0.956254
2881	0.952058
2882	0.95086
2883	0.949085
2884	0.947064
2885	0.946682
2886	0.94789
2887	0.950186
2888	0.953043
2889	0.956055
2890	0.959118
2891	0.962906
2892	0.966931
2893	0.970789
2894	0.975967
2895	0.978597
2896	0.98134
2897	0.983727
2898	0.986871
2899	0.986942
2900	0.989553
2901	0.989748
2902	0.992328
2903	0.991788
2904	0.992127
2905	0.99199
2906	0.99283
2907	0.993217
2908	0.992502
2909	0.99121
2910	0.992124
2911	0.993788
2912	0.994045
2913	0.995026
2914	0.99581
2915	0.996313
2916	0.997086
2917	0.996756
2918	0.996607
2919	0.99595
2920	0.995873
2921	0.993364
2922	0.994798
2923	0.994605
2924	0.995563
2925	0.99604
2926	0.996041
2927	0.996341
2928	0.995298
2929	0.997012
2930	0.996651
2931	0.997994
2932	0.999315
2933	1.00045
2934	0.998346
2935	0.998314
2936	0.998623
2937	0.996338
2938	0.997626
2939	0.996916
2940	0.99857

## Sheet: nlfitpeaksCurve3
Independent Variable	Fit Peak 1	Fit Peak 2	Cumulative Fit Peak
2804	0.999012	1.00001	0.998476
2805	0.998952	0.999996	0.998403
2806	0.998889	0.999983	0.998326
2807	0.998822	0.999968	0.998245
2808	0.998751	0.999953	0.998159
2809	0.998676	0.999938	0.998068
2810	0.998596	0.999922	0.997972
2810.53	0.998551	0.999913	0.997918
2810.67	0.998539	0.99991	0.997904
2810.81	0.998527	0.999908	0.99789
2810.94	0.998515	0.999906	0.997876
2811	0.99851	0.999905	0.99787
2811.08	0.998503	0.999904	0.997862
2811.22	0.998491	0.999901	0.997847
2811.35	0.998479	0.999899	0.997833
2811.49	0.998467	0.999896	0.997818
2811.62	0.998454	0.999894	0.997803
2811.76	0.998442	0.999892	0.997788
2811.9	0.998429	0.999889	0.997773
2812	0.998419	0.999887	0.997762
2812.03	0.998416	0.999887	0.997758
2812.17	0.998403	0.999884	0.997743
2812.3	0.99839	0.999882	0.997727
2812.44	0.998377	0.999879	0.997712
2812.58	0.998364	0.999877	0.997696
2812.71	0.998351	0.999874	0.99768
2812.85	0.998337	0.999872	0.997664
2812.98	0.998324	0.999869	0.997648
2813	0.998322	0.999869	0.997646
2813.12	0.99831	0.999867	0.997632
2813.26	0.998296	0.999864	0.997615
2813.39	0.998282	0.999862	0.997599
2813.53	0.998268	0.999859	0.997582
2813.67	0.998254	0.999857	0.997565
2813.8	0.998239	0.999854	0.997548
2813.94	0.998225	0.999851	0.997531
2814	0.998218	0.99985	0.997524
2814.07	0.99821	0.999849	0.997514
2814.21	0.998196	0.999846	0.997497
2814.35	0.998181	0.999843	0.997479
2814.48	0.998166	0.999841	0.997461
2814.62	0.998151	0.999838	0.997444
2814.75	0.998135	0.999835	0.997426
2814.89	0.99812	0.999833	0.997407
2815	0.998107	0.99983	0.997393
2815.03	0.998104	0.99983	0.997389
2815.16	0.998088	0.999827	0.99737
2815.3	0.998072	0.999824	0.997352
2815.44	0.998056	0.999822	0.997333
2815.57	0.99804	0.999819	0.997314
2815.71	0.998024	0.999816	0.997295
2815.84	0.998007	0.999813	0.997275
2815.98	0.997991	0.99981	0.997256
2816	0.997988	0.99981	0.997253
2816.12	0.997974	0.999807	0.997236
2816.25	0.997957	0.999805	0.997216
2816.39	0.99794	0.999802	0.997196
2816.52	0.997922	0.999799	0.997176
2816.66	0.997905	0.999796	0.997155
2816.8	0.997887	0.999793	0.997135
2816.93	0.997869	0.99979	0.997114
2817	0.99786	0.999788	0.997103
2817.07	0.997851	0.999787	0.997093
2817.21	0.997833	0.999784	0.997072
2817.34	0.997814	0.999781	0.99705
2817.48	0.997796	0.999778	0.997028
2817.61	0.997777	0.999775	0.997007
2817.75	0.997758	0.999772	0.996985
2817.89	0.997739	0.999768	0.996962
2818	0.997723	0.999766	0.996943
2818.02	0.99772	0.999765	0.99694
2818.16	0.9977	0.999762	0.996917
2818.29	0.99768	0.999759	0.996894
2818.43	0.99766	0.999756	0.996871
2818.57	0.99764	0.999753	0.996848
2818.7	0.99762	0.999749	0.996824
2818.84	0.997599	0.999746	0.9968
2818.97	0.997578	0.999743	0.996776
2819	0.997575	0.999742	0.996772
2819.11	0.997557	0.99974	0.996752
2819.25	0.997536	0.999736	0.996727
2819.38	0.997515	0.999733	0.996703
2819.52	0.997493	0.99973	0.996678
2819.66	0.997471	0.999726	0.996652
2819.79	0.997449	0.999723	0.996627
2819.93	0.997427	0.99972	0.996601
2820	0.997415	0.999718	0.996587
2820.06	0.997404	0.999716	0.996575
2820.2	0.997381	0.999713	0.996549
2820.34	0.997358	0.999709	0.996522
2820.47	0.997335	0.999706	0.996496
2820.61	0.997311	0.999702	0.996468
2820.74	0.997287	0.999699	0.996441
2820.88	0.997263	0.999695	0.996413
2821	0.997242	0.999692	0.996389
2821.02	0.997239	0.999692	0.996385
2821.15	0.997214	0.999688	0.996357
2821.29	0.997189	0.999685	0.996329
2821.43	0.997164	0.999681	0.9963
2821.56	0.997139	0.999677	0.996271
2821.7	0.997113	0.999674	0.996241
2821.83	0.997087	0.99967	0.996212
2821.97	0.997061	0.999666	0.996182
2822	0.997055	0.999665	0.996175
2822.11	0.997034	0.999662	0.996151
2822.24	0.997007	0.999659	0.996121
2822.38	0.99698	0.999655	0.99609
2822.51	0.996952	0.999651	0.996058
2822.65	0.996925	0.999647	0.996027
2822.79	0.996896	0.999643	0.995995
2822.92	0.996868	0.999639	0.995962
2823	0.996852	0.999637	0.995944
2823.06	0.996839	0.999635	0.99593
2823.2	0.99681	0.999631	0.995897
2823.33	0.996781	0.999627	0.995863
2823.47	0.996751	0.999623	0.995829
2823.6	0.996721	0.999619	0.995795
2823.74	0.99669	0.999615	0.995761
2823.88	0.996659	0.999611	0.995726
2824	0.996631	0.999608	0.995694
2824.01	0.996628	0.999607	0.99569
2824.15	0.996597	0.999603	0.995655
2824.28	0.996565	0.999599	0.995619
2824.42	0.996532	0.999595	0.995582
2824.56	0.9965	0.99959	0.995545
2824.69	0.996467	0.999586	0.995508
2824.83	0.996433	0.999582	0.99547
2824.96	0.996399	0.999578	0.995432
2825	0.996391	0.999577	0.995422
2825.1	0.996365	0.999573	0.995393
2825.24	0.99633	0.999569	0.995354
2825.37	0.996295	0.999565	0.995315
2825.51	0.99626	0.99956	0.995275
2825.65	0.996224	0.999556	0.995234
2825.78	0.996187	0.999551	0.995194
2825.92	0.99615	0.999547	0.995152
2826	0.996128	0.999544	0.995127
2826.05	0.996113	0.999542	0.99511
2826.19	0.996075	0.999538	0.995068
2826.33	0.996037	0.999533	0.995025
2826.46	0.995998	0.999528	0.994982
2826.6	0.995959	0.999524	0.994938
2826.73	0.99592	0.999519	0.994893
2826.87	0.995879	0.999514	0.994849
2827	0.995841	0.99951	0.994805
2827.01	0.995839	0.99951	0.994803
2827.14	0.995797	0.999505	0.994757
2827.28	0.995756	0.9995	0.99471
2827.42	0.995713	0.999495	0.994663
2827.55	0.995671	0.99949	0.994616
2827.69	0.995627	0.999485	0.994567
2827.82	0.995583	0.99948	0.994518
2827.96	0.995539	0.999475	0.994469
2828	0.995526	0.999474	0.994454
2828.1	0.995494	0.99947	0.994419
2828.23	0.995448	0.999465	0.994368
2828.37	0.995402	0.99946	0.994317
2828.5	0.995355	0.999455	0.994265
2828.64	0.995307	0.99945	0.994212
2828.78	0.995259	0.999445	0.994159
2828.91	0.99521	0.999439	0.994105
2829	0.995179	0.999436	0.99407
2829.05	0.995161	0.999434	0.99405
2829.19	0.995111	0.999429	0.993995
2829.32	0.99506	0.999423	0.993939
2829.46	0.995009	0.999418	0.993882
2829.59	0.994957	0.999413	0.993824
2829.73	0.994904	0.999407	0.993766
2829.87	0.99485	0.999402	0.993707
2830	0.994797	0.999396	0.993648
2830	0.994796	0.999396	0.993647
2830.14	0.994741	0.99939	0.993586
2830.27	0.994685	0.999385	0.993525
2830.41	0.994629	0.999379	0.993463
2830.55	0.994571	0.999373	0.9934
2830.68	0.994513	0.999368	0.993336
2830.82	0.994454	0.999362	0.993271
2830.95	0.994395	0.999356	0.993205
2831	0.994375	0.999354	0.993183
2831.09	0.994334	0.99935	0.993139
2831.23	0.994272	0.999344	0.993071
2831.36	0.99421	0.999338	0.993003
2831.5	0.994147	0.999332	0.992934
2831.64	0.994083	0.999326	0.992864
2831.77	0.994018	0.99932	0.992793
2831.91	0.993952	0.999314	0.99272
2832	0.993907	0.99931	0.992671
2832.04	0.993885	0.999308	0.992647
2832.18	0.993817	0.999301	0.992573
2832.32	0.993748	0.999295	0.992498
2832.45	0.993678	0.999289	0.992422
2832.59	0.993607	0.999282	0.992344
2832.72	0.993535	0.999276	0.992266
2832.86	0.993462	0.999269	0.992186
2833	0.993388	0.999263	0.992106
2833	0.993386	0.999263	0.992104
2833.13	0.993313	0.999256	0.992024
2833.27	0.993236	0.99925	0.991941
2833.41	0.993159	0.999243	0.991857
2833.54	0.99308	0.999236	0.991771
2833.68	0.993	0.999229	0.991685
2833.81	0.992919	0.999222	0.991597
2833.95	0.992837	0.999216	0.991508
2834	0.992807	0.999213	0.991475
2834.09	0.992754	0.999209	0.991417
2834.22	0.992669	0.999202	0.991325
2834.36	0.992583	0.999195	0.991232
2834.49	0.992495	0.999187	0.991138
2834.63	0.992406	0.99918	0.991042
2834.77	0.992316	0.999173	0.990944
2834.9	0.992225	0.999166	0.990845
2835	0.992159	0.999161	0.990774
2835.04	0.992132	0.999158	0.990745
2835.18	0.992037	0.999151	0.990643
2835.31	0.991941	0.999144	0.99054
2835.45	0.991844	0.999136	0.990435
2835.58	0.991745	0.999128	0.990328
2835.72	0.991644	0.999121	0.99022
2835.86	0.991542	0.999113	0.99011
2835.99	0.991438	0.999105	0.989998
2836	0.991432	0.999105	0.989992
2836.13	0.991333	0.999097	0.989885
2836.26	0.991226	0.99909	0.98977
2836.4	0.991117	0.999082	0.989653
2836.54	0.991006	0.999074	0.989534
2836.67	0.990893	0.999066	0.989414
2836.81	0.990779	0.999057	0.989291
2836.94	0.990663	0.999049	0.989167
2837	0.990615	0.999046	0.989116
2837.08	0.990545	0.999041	0.989041
2837.22	0.990425	0.999032	0.988912
2837.35	0.990303	0.999024	0.988782
2837.49	0.990179	0.999016	0.988649
2837.63	0.990053	0.999007	0.988515
2837.76	0.989924	0.998998	0.988378
2837.9	0.989794	0.99899	0.988239
2838	0.989695	0.998983	0.988133
2838.03	0.989662	0.998981	0.988097
2838.17	0.989527	0.998972	0.987954
2838.31	0.98939	0.998963	0.987808
2838.44	0.98925	0.998954	0.987659
2838.58	0.989109	0.998945	0.987509
2838.71	0.988964	0.998936	0.987355
2838.85	0.988818	0.998927	0.987199
2838.99	0.988669	0.998917	0.987041
2839	0.988654	0.998916	0.987026
2839.12	0.988517	0.998908	0.98688
2839.26	0.988363	0.998898	0.986716
2839.4	0.988206	0.998889	0.98655
2839.53	0.988046	0.998879	0.986381
2839.67	0.987884	0.998869	0.986208
2839.8	0.987719	0.99886	0.986034
2839.94	0.987551	0.99885	0.985856
2840	0.987476	0.998845	0.985776
2840.08	0.98738	0.99884	0.985675
2840.21	0.987206	0.99883	0.985491
2840.35	0.987029	0.99882	0.985304
2840.48	0.986849	0.998809	0.985113
2840.62	0.986666	0.998799	0.98492
2840.76	0.98648	0.998789	0.984723
2840.89	0.98629	0.998778	0.984523
2841	0.986138	0.99877	0.984363
2841.03	0.986097	0.998767	0.984319
2841.17	0.985901	0.998757	0.984112
2841.3	0.985701	0.998746	0.983902
2841.44	0.985497	0.998735	0.983687
2841.57	0.985291	0.998724	0.983469
2841.71	0.98508	0.998713	0.983248
2841.85	0.984866	0.998702	0.983022
2841.98	0.984648	0.99869	0.982793
2842	0.984619	0.998689	0.982762
2842.12	0.984426	0.998679	0.98256
2842.25	0.9842	0.998667	0.982323
2842.39	0.98397	0.998656	0.982081
2842.53	0.983737	0.998644	0.981836
2842.66	0.983499	0.998632	0.981586
2842.8	0.983257	0.99862	0.981332
2842.93	0.983011	0.998608	0.981074
2843	0.982891	0.998603	0.980949
2843.07	0.98276	0.998596	0.980811
2843.21	0.982505	0.998584	0.980544
2843.34	0.982246	0.998572	0.980272
2843.48	0.981982	0.998559	0.979996
2843.62	0.981714	0.998546	0.979715
2843.75	0.981441	0.998534	0.979429
2843.89	0.981163	0.998521	0.979139
2844	0.980931	0.99851	0.978896
2844.02	0.98088	0.998508	0.978843
2844.16	0.980593	0.998495	0.978543
2844.3	0.980301	0.998481	0.978237
2844.43	0.980004	0.998468	0.977927
2844.57	0.979702	0.998455	0.977611
2844.7	0.979395	0.998441	0.977291
2844.84	0.979082	0.998427	0.976965
2844.98	0.978765	0.998413	0.976633
2845	0.978711	0.998411	0.976577
2845.11	0.978443	0.998399	0.976297
2845.25	0.978115	0.998385	0.975955
2845.39	0.977782	0.998371	0.975608
2845.52	0.977444	0.998356	0.975255
2845.66	0.9771	0.998342	0.974897
2845.79	0.976751	0.998327	0.974533
2845.93	0.976397	0.998312	0.974164
2846	0.976213	0.998305	0.973972
2846.07	0.976038	0.998297	0.97379
2846.2	0.975673	0.998282	0.97341
2846.34	0.975302	0.998267	0.973024
2846.47	0.974927	0.998251	0.972633
2846.61	0.974546	0.998236	0.972236
2846.75	0.974159	0.99822	0.971834
2846.88	0.973768	0.998204	0.971427
2847	0.973427	0.99819	0.971072
2847.02	0.973371	0.998188	0.971014
2847.16	0.972969	0.998172	0.970596
2847.29	0.972562	0.998155	0.970172
2847.43	0.97215	0.998139	0.969744
2847.56	0.971733	0.998122	0.96931
2847.7	0.971311	0.998105	0.968871
2847.84	0.970885	0.998088	0.968427
2847.97	0.970454	0.998071	0.967979
2848	0.970364	0.998067	0.967886
2848.11	0.970018	0.998053	0.967526
2848.24	0.969578	0.998035	0.967069
2848.38	0.969135	0.998018	0.966607
2848.52	0.968687	0.998	0.966141
2848.65	0.968236	0.997981	0.965672
2848.79	0.967781	0.997963	0.965199
2848.92	0.967323	0.997944	0.964722
2849	0.967069	0.997934	0.964458
2849.06	0.966862	0.997925	0.964243
2849.2	0.966399	0.997906	0.96376
2849.33	0.965933	0.997887	0.963275
2849.47	0.965466	0.997868	0.962788
2849.61	0.964997	0.997848	0.9623
2849.74	0.964526	0.997828	0.96181
2849.88	0.964055	0.997808	0.961318
2850	0.963632	0.99779	0.960877
2850.15	0.963113	0.997768	0.960335
2850.29	0.962642	0.997747	0.959844
2850.42	0.962173	0.997726	0.959354
2850.56	0.961705	0.997705	0.958865
2850.69	0.961239	0.997683	0.958378
2850.83	0.960777	0.997662	0.957893
2850.97	0.960317	0.99764	0.957412
2851	0.960206	0.997634	0.957296
2851.1	0.959862	0.997618	0.956934
2851.24	0.959411	0.997595	0.956461
2851.38	0.958965	0.997573	0.955993
2851.51	0.958526	0.99755	0.955531
2851.65	0.958093	0.997527	0.955075
2851.78	0.957668	0.997503	0.954626
2851.92	0.95725	0.997479	0.954185
2852	0.957009	0.997465	0.953929
2852.06	0.956842	0.997455	0.953752
2852.19	0.956442	0.997431	0.953329
2852.33	0.956054	0.997407	0.952915
2852.46	0.955676	0.997382	0.952513
2852.6	0.95531	0.997357	0.952122
2852.74	0.954956	0.997331	0.951743
2852.87	0.954616	0.997306	0.951377
2853	0.954311	0.997282	0.951047
2853.01	0.954289	0.99728	0.951024
2853.15	0.953978	0.997254	0.950686
2853.28	0.953681	0.997227	0.950363
2853.42	0.953401	0.9972	0.950056
2853.55	0.953137	0.997173	0.949765
2853.69	0.95289	0.997145	0.94949
2853.83	0.952662	0.997117	0.949234
2853.96	0.952451	0.997089	0.948995
2854	0.952396	0.997081	0.948932
2854.1	0.95226	0.997061	0.948775
2854.23	0.952088	0.997032	0.948574
2854.37	0.951935	0.997002	0.948393
2854.51	0.951803	0.996973	0.948231
2854.64	0.951692	0.996943	0.948089
2854.78	0.951601	0.996912	0.947968
2854.91	0.951531	0.996882	0.947868
2855	0.951499	0.996862	0.947816
2855.05	0.951483	0.996851	0.947788
2855.19	0.951456	0.996819	0.94773
2855.32	0.95145	0.996787	0.947692
2855.46	0.951466	0.996755	0.947676
2855.6	0.951503	0.996722	0.94768
2855.73	0.951562	0.996689	0.947706
2855.87	0.951641	0.996656	0.947752
2856	0.951739	0.996623	0.947816
2856	0.951742	0.996622	0.947819
2856.14	0.951863	0.996587	0.947906
2856.28	0.952005	0.996552	0.948012
2856.41	0.952167	0.996517	0.948139
2856.55	0.952348	0.996481	0.948285
2856.68	0.952549	0.996445	0.948449
2856.82	0.952768	0.996408	0.948631
2856.96	0.953005	0.996371	0.948831
2857	0.953084	0.996359	0.948898
2857.09	0.95326	0.996334	0.949049
2857.23	0.953532	0.996296	0.949282
2857.37	0.95382	0.996257	0.949532
2857.5	0.954124	0.996218	0.949797
2857.64	0.954443	0.996178	0.950076
2857.77	0.954776	0.996138	0.950369
2857.91	0.955123	0.996097	0.950675
2858	0.955359	0.99607	0.950884
2858.05	0.955482	0.996056	0.950993
2858.18	0.955854	0.996014	0.951323
2858.32	0.956237	0.995972	0.951664
2858.45	0.956631	0.995929	0.952014
2858.59	0.957035	0.995885	0.952374
2858.73	0.957447	0.995841	0.952743
2858.86	0.957869	0.995796	0.95312
2859	0.958298	0.995751	0.953503
2859	0.958301	0.99575	0.953506
2859.14	0.958734	0.995705	0.953893
2859.27	0.959176	0.995658	0.954289
2859.41	0.959624	0.995611	0.95469
2859.54	0.960078	0.995563	0.955095
2859.68	0.960535	0.995514	0.955504
2859.82	0.960996	0.995464	0.955915
2859.95	0.96146	0.995414	0.95633
2860	0.961625	0.995397	0.956476
2860.09	0.961927	0.995364	0.956745
2860.22	0.962396	0.995312	0.957163
2860.36	0.962866	0.99526	0.95758
2860.5	0.963336	0.995207	0.957998
2860.63	0.963808	0.995153	0.958416
2860.77	0.964279	0.995098	0.958832
2860.9	0.96475	0.995043	0.959248
2861	0.965078	0.995004	0.959537
2861.04	0.96522	0.994987	0.959661
2861.18	0.965688	0.99493	0.960073
2861.31	0.966155	0.994872	0.960482
2861.45	0.966619	0.994813	0.960887
2861.59	0.967081	0.994754	0.96129
2861.72	0.967541	0.994693	0.961689
2861.86	0.967997	0.994632	0.962084
2861.99	0.96845	0.99457	0.962475
2862	0.96847	0.994567	0.962492
2862.13	0.9689	0.994506	0.962861
2862.27	0.969346	0.994442	0.963243
2862.4	0.969788	0.994377	0.96362
2862.54	0.970226	0.994311	0.963991
2862.67	0.970659	0.994243	0.964357
2862.81	0.971088	0.994175	0.964718
2862.95	0.971512	0.994106	0.965073
2863	0.971676	0.994079	0.96521
2863.08	0.971932	0.994035	0.965422
2863.22	0.972346	0.993964	0.965765
2863.36	0.972756	0.993891	0.966102
2863.49	0.973161	0.993818	0.966433
2863.63	0.97356	0.993743	0.966758
2863.76	0.973955	0.993666	0.967076
2863.9	0.974344	0.993589	0.967388
2864	0.974626	0.993531	0.967613
2864.04	0.974727	0.99351	0.967693
2864.17	0.975106	0.993431	0.967991
2864.31	0.975479	0.993349	0.968283
2864.44	0.975847	0.993267	0.968569
2864.58	0.976209	0.993183	0.968847
2864.72	0.976566	0.993098	0.969119
2864.85	0.976918	0.993011	0.969384
2864.99	0.977264	0.992923	0.969642
2865	0.977292	0.992916	0.969663
2865.13	0.977605	0.992834	0.969894
2865.26	0.977941	0.992743	0.970139
2865.4	0.978271	0.99265	0.970377
2865.53	0.978597	0.992556	0.970608
2865.67	0.978917	0.992461	0.970832
2865.81	0.979231	0.992364	0.97105
2865.94	0.979541	0.992265	0.971261
2866	0.979672	0.992222	0.971349
2866.08	0.979846	0.992164	0.971465
2866.21	0.980146	0.992062	0.971662
2866.35	0.98044	0.991958	0.971853
2866.49	0.98073	0.991852	0.972037
2866.62	0.981015	0.991744	0.972214
2866.76	0.981295	0.991635	0.972385
2866.89	0.981571	0.991523	0.972549
2867	0.98178	0.991436	0.972671
2867.03	0.981842	0.99141	0.972707
2867.17	0.982108	0.991295	0.972858
2867.3	0.98237	0.991177	0.973002
2867.44	0.982627	0.991058	0.97314
2867.58	0.98288	0.990936	0.973271
2867.71	0.983128	0.990813	0.973396
2867.85	0.983372	0.990687	0.973514
2867.98	0.983612	0.990559	0.973626
2868	0.98364	0.990543	0.973639
2868.12	0.983848	0.990428	0.973731
2868.26	0.98408	0.990295	0.97383
2868.39	0.984308	0.99016	0.973923
2868.53	0.984532	0.990022	0.974009
2868.66	0.984752	0.989882	0.974089
2868.8	0.984968	0.989739	0.974162
2868.94	0.98518	0.989594	0.974229
2869	0.985278	0.989526	0.974258
2869.07	0.985389	0.989446	0.97429
2869.21	0.985594	0.989295	0.974344
2869.35	0.985796	0.989141	0.974392
2869.48	0.985994	0.988985	0.974434
2869.62	0.986189	0.988826	0.974469
2869.75	0.98638	0.988663	0.974499
2869.89	0.986568	0.988498	0.974521
2870	0.986718	0.988362	0.974535
2870.03	0.986753	0.988329	0.974538
2870.16	0.986935	0.988158	0.974548
2870.3	0.987114	0.987983	0.974551
2870.43	0.987289	0.987805	0.974549
2870.57	0.987462	0.987623	0.97454
2870.71	0.987631	0.987438	0.974524
2870.84	0.987798	0.98725	0.974502
2870.98	0.987962	0.987058	0.974474
2871	0.987987	0.987028	0.974469
2871.12	0.988123	0.986862	0.974439
2871.25	0.988281	0.986662	0.974398
2871.39	0.988437	0.986459	0.97435
2871.52	0.98859	0.986252	0.974296
2871.66	0.98874	0.98604	0.974235
2871.8	0.988888	0.985825	0.974168
2871.93	0.989033	0.985606	0.974094
2872	0.989105	0.985494	0.974054
2872.07	0.989176	0.985382	0.974013
2872.2	0.989317	0.985154	0.973926
2872.34	0.989455	0.984922	0.973832
2872.48	0.989591	0.984685	0.973731
2872.61	0.989725	0.984443	0.973623
2872.75	0.989856	0.984197	0.973508
2872.88	0.989986	0.983946	0.973387
2873	0.990093	0.983731	0.973279
2873.02	0.990113	0.983691	0.973258
2873.16	0.990238	0.98343	0.973123
2873.29	0.990361	0.983164	0.97298
2873.43	0.990482	0.982894	0.972831
2873.57	0.990601	0.982618	0.972674
2873.7	0.990718	0.982337	0.97251
2873.84	0.990834	0.98205	0.972339
2873.97	0.990947	0.981758	0.97216
2874	0.990969	0.981701	0.972125
2874.11	0.991059	0.98146	0.971974
2874.25	0.991169	0.981157	0.971781
2874.38	0.991277	0.980848	0.97158
2874.52	0.991383	0.980533	0.971371
2874.65	0.991488	0.980213	0.971155
2874.79	0.991591	0.979886	0.970932
2874.93	0.991692	0.979553	0.970701
2875	0.991746	0.979372	0.970573
2875.06	0.991792	0.979215	0.970462
2875.2	0.99189	0.97887	0.970215
2875.34	0.991987	0.978518	0.96996
2875.47	0.992082	0.978161	0.969698
2875.61	0.992176	0.977797	0.969428
2875.74	0.992268	0.977427	0.96915
2875.88	0.992359	0.97705	0.968864
2876	0.992438	0.976712	0.968605
2876.02	0.992449	0.976667	0.96857
2876.15	0.992537	0.976277	0.968269
2876.29	0.992624	0.975881	0.967959
2876.42	0.992709	0.975478	0.967642
2876.56	0.992793	0.975068	0.967316
2876.7	0.992876	0.974652	0.966983
2876.83	0.992958	0.974229	0.966642
2876.97	0.993039	0.9738	0.966294
2877	0.993057	0.973702	0.966213
2877.11	0.993118	0.973365	0.965937
2877.24	0.993196	0.972923	0.965573
2877.38	0.993273	0.972474	0.965202
2877.51	0.993349	0.97202	0.964823
2877.65	0.993423	0.971559	0.964437
2877.79	0.993497	0.971092	0.964044
2877.92	0.993569	0.970619	0.963644
2878	0.993611	0.970346	0.963411
2878.06	0.993641	0.970141	0.963237
2878.19	0.993711	0.969657	0.962823
2878.33	0.993781	0.969168	0.962403
2878.47	0.993849	0.968673	0.961977
2878.6	0.993917	0.968174	0.961546
2878.74	0.993983	0.96767	0.961108
2878.87	0.994049	0.967162	0.960666
2879	0.994108	0.966692	0.960255
2879.01	0.994113	0.96665	0.960219
2879.15	0.994177	0.966135	0.959767
2879.28	0.99424	0.965617	0.959311
2879.42	0.994302	0.965095	0.958852
2879.56	0.994363	0.964572	0.95839
2879.69	0.994423	0.964047	0.957925
2879.83	0.994482	0.963521	0.957458
2879.96	0.994541	0.962994	0.95699
2880	0.994556	0.962854	0.956866
2880.1	0.994599	0.962467	0.956521
2880.24	0.994656	0.961941	0.956051
2880.37	0.994712	0.961416	0.955583
2880.51	0.994767	0.960893	0.955115
2880.64	0.994822	0.960373	0.95465
2880.78	0.994876	0.959856	0.954187
2880.92	0.994929	0.959344	0.953728
2881	0.994961	0.959034	0.95345
2881.05	0.994982	0.958837	0.953274
2881.19	0.995033	0.958336	0.952825
2881.33	0.995084	0.957842	0.952382
2881.46	0.995135	0.957356	0.951946
2881.6	0.995185	0.956879	0.951518
2881.73	0.995234	0.956411	0.9511
2881.87	0.995282	0.955955	0.950692
2882	0.995328	0.955529	0.950312
2882.01	0.99533	0.95551	0.950295
2882.14	0.995377	0.955077	0.94991
2882.28	0.995424	0.954659	0.949538
2882.41	0.99547	0.954255	0.94918
2882.55	0.995515	0.953867	0.948837
2882.69	0.99556	0.953495	0.94851
2882.82	0.995604	0.953142	0.948201
2882.96	0.995648	0.952806	0.947909
2883	0.995661	0.952709	0.947825
2883.1	0.995691	0.95249	0.947636
2883.23	0.995734	0.952195	0.947383
2883.37	0.995776	0.951921	0.947151
2883.5	0.995817	0.951668	0.94694
2883.64	0.995858	0.951438	0.946751
2883.78	0.995898	0.951232	0.946585
2883.91	0.995938	0.95105	0.946443
2884	0.995964	0.950945	0.946364
2884.05	0.995978	0.950892	0.946324
2884.18	0.996017	0.950759	0.946231
2884.32	0.996055	0.950651	0.946162
2884.46	0.996093	0.95057	0.946118
2884.59	0.996131	0.950514	0.9461
2884.73	0.996168	0.950484	0.946107
2884.86	0.996205	0.950481	0.946141
2885	0.996241	0.950504	0.946199
2885	0.996241	0.950504	0.9462
2885.14	0.996277	0.950553	0.946285
2885.27	0.996312	0.950629	0.946396
2885.41	0.996347	0.95073	0.946532
2885.55	0.996381	0.950856	0.946693
2885.68	0.996416	0.951008	0.946878
2885.82	0.996449	0.951184	0.947088
2885.95	0.996482	0.951385	0.947322
2886	0.996494	0.951458	0.947407
2886.09	0.996515	0.951609	0.947579
2886.23	0.996548	0.951856	0.947858
2886.36	0.99658	0.952125	0.94816
2886.5	0.996612	0.952415	0.948482
2886.63	0.996643	0.952726	0.948824
2886.77	0.996674	0.953056	0.949185
2886.91	0.996705	0.953406	0.949565
2887	0.996726	0.953655	0.949835
2887.04	0.996735	0.953773	0.949963
2887.18	0.996765	0.954157	0.950377
2887.32	0.996795	0.954557	0.950807
2887.45	0.996824	0.954972	0.951251
2887.59	0.996853	0.955401	0.951709
2887.72	0.996882	0.955843	0.952179
2887.86	0.99691	0.956297	0.952662
2888	0.996938	0.956762	0.953154
2888	0.996939	0.956776	0.953169
2888.13	0.996966	0.957237	0.953657
2888.27	0.996993	0.957721	0.954168
2888.4	0.99702	0.958213	0.954688
2888.54	0.997047	0.958712	0.955214
2888.68	0.997073	0.959217	0.955746
2888.81	0.997099	0.959728	0.956283
2888.95	0.997125	0.960244	0.956824
2889	0.997135	0.960438	0.957028
2889.09	0.997151	0.960763	0.957369
2889.22	0.997176	0.961286	0.957917
2889.36	0.997201	0.96181	0.958466
2889.49	0.997226	0.962336	0.959017
2889.77	0.997275	0.96339	0.960119
2889.9	0.997299	0.963916	0.96067
2890	0.997316	0.964295	0.961066
2890.04	0.997322	0.964441	0.961219
2890.17	0.997346	0.964965	0.961766
2890.31	0.997369	0.965487	0.962311
2890.45	0.997392	0.966006	0.962853
2890.58	0.997415	0.966523	0.963392
2890.72	0.997437	0.967035	0.963927
2890.85	0.99746	0.967544	0.964459
2890.99	0.997482	0.968049	0.964986
2891	0.997483	0.968082	0.96502
2891.13	0.997503	0.968549	0.965508
2891.26	0.997525	0.969045	0.966025
2891.4	0.997546	0.969536	0.966537
2891.54	0.997567	0.970021	0.967043
2891.67	0.997588	0.970501	0.967544
2891.81	0.997609	0.970975	0.968039
2891.94	0.997629	0.971443	0.968528
2892	0.997638	0.971634	0.968727
2892.08	0.99765	0.971906	0.96901
2892.22	0.99767	0.972362	0.969486
2892.35	0.99769	0.972812	0.969956
2892.49	0.997709	0.973255	0.970419
2892.62	0.997729	0.973692	0.970876
2892.76	0.997748	0.974123	0.971326
2892.9	0.997767	0.974547	0.971769
2893	0.997781	0.974864	0.972101
2893.03	0.997786	0.974965	0.972206
2893.17	0.997805	0.975376	0.972636
2893.31	0.997823	0.975781	0.973059
2893.44	0.997841	0.976179	0.973475
2893.58	0.99786	0.97657	0.973885
2893.71	0.997878	0.976955	0.974288
2893.85	0.997895	0.977334	0.974684
2893.99	0.997913	0.977706	0.975073
2894	0.997915	0.977743	0.975113
2894.12	0.99793	0.978071	0.975456
2894.26	0.997948	0.97843	0.975833
2894.39	0.997965	0.978783	0.976203
2894.53	0.997982	0.979129	0.976566
2894.67	0.997999	0.97947	0.976923
2894.8	0.998015	0.979804	0.977274
2894.94	0.998032	0.980132	0.977618
2895	0.998039	0.980277	0.977771
2895.08	0.998048	0.980454	0.977957
2895.21	0.998064	0.98077	0.978289
2895.35	0.99808	0.981081	0.978616
2895.48	0.998096	0.981385	0.978936
2895.62	0.998112	0.981684	0.979251
2895.76	0.998127	0.981978	0.97956
2895.89	0.998142	0.982266	0.979863
2896	0.998155	0.982491	0.9801
2896.03	0.998158	0.982548	0.980161
2896.16	0.998173	0.982826	0.980453
2896.3	0.998188	0.983098	0.98074
2896.44	0.998203	0.983364	0.981022
2896.57	0.998217	0.983626	0.981299
2896.71	0.998232	0.983883	0.98157
2896.84	0.998246	0.984135	0.981837
2896.98	0.998261	0.984383	0.982098
2897	0.998263	0.984417	0.982134
2897.12	0.998275	0.984625	0.982355
2897.25	0.998289	0.984863	0.982607
2897.39	0.998303	0.985097	0.982854
2897.53	0.998316	0.985326	0.983097
2897.66	0.99833	0.98555	0.983335
2897.8	0.998344	0.985771	0.98357
2897.93	0.998357	0.985987	0.983799
2898	0.998364	0.986091	0.983909
2898.07	0.99837	0.986199	0.984025
2898.21	0.998384	0.986408	0.984246
2898.34	0.998397	0.986612	0.984464
2898.48	0.99841	0.986812	0.984677
2898.61	0.998422	0.987009	0.984886
2898.75	0.998435	0.987202	0.985092
2898.89	0.998448	0.987392	0.985294
2899	0.998458	0.987546	0.985459
2899.02	0.99846	0.987577	0.985493
2899.16	0.998472	0.98776	0.985687
2899.3	0.998485	0.987939	0.985879
2899.43	0.998497	0.988115	0.986066
2899.57	0.998509	0.988287	0.986251
2899.7	0.998521	0.988456	0.986432
2899.84	0.998533	0.988622	0.98661
2899.98	0.998545	0.988785	0.986785
2900	0.998547	0.988814	0.986815
2900.11	0.998556	0.988946	0.986957
2900.25	0.998568	0.989103	0.987125
2900.38	0.998579	0.989257	0.987291
2900.52	0.99859	0.989408	0.987454
2900.66	0.998602	0.989557	0.987614
2900.79	0.998613	0.989703	0.987771
2900.93	0.998624	0.989847	0.987926
2901	0.99863	0.989921	0.988005
2901.07	0.998635	0.989988	0.988077
2901.2	0.998646	0.990126	0.988227
2901.34	0.998657	0.990262	0.988373
2901.47	0.998667	0.990395	0.988517
2901.61	0.998678	0.990526	0.988659
2901.75	0.998688	0.990655	0.988798
2901.88	0.998699	0.990782	0.988935
2902	0.998708	0.990889	0.989052
2902.02	0.998709	0.990906	0.98907
2902.15	0.998719	0.991028	0.989202
2902.29	0.99873	0.991148	0.989332
2902.43	0.99874	0.991266	0.98946
2902.56	0.99875	0.991382	0.989586
2902.7	0.99876	0.991495	0.98971
2902.83	0.998769	0.991607	0.989832
2902.97	0.998779	0.991717	0.989951
2903	0.998781	0.991741	0.989977
2903.11	0.998789	0.991825	0.990069
2903.24	0.998798	0.991932	0.990185
2903.38	0.998808	0.992036	0.990299
2903.52	0.998817	0.992139	0.990411
2903.65	0.998827	0.99224	0.990522
2903.79	0.998836	0.992339	0.99063
2903.92	0.998845	0.992437	0.990737
2904	0.99885	0.992491	0.990796
2904.06	0.998855	0.992533	0.990842
2904.2	0.998864	0.992627	0.990946
2904.33	0.998873	0.99272	0.991048
2904.47	0.998882	0.992811	0.991148
2904.6	0.99889	0.992901	0.991247
2904.74	0.998899	0.99299	0.991344
2904.88	0.998908	0.993077	0.991439
2905	0.998916	0.993154	0.991525
2905.01	0.998917	0.993162	0.991534
2905.15	0.998925	0.993246	0.991626
2905.29	0.998934	0.993329	0.991718
2905.42	0.998942	0.993411	0.991808
2905.56	0.998951	0.993491	0.991896
2905.69	0.998959	0.99357	0.991983
2905.83	0.998967	0.993647	0.992069
2905.97	0.998975	0.993724	0.992154
2906	0.998977	0.993743	0.992175
2906.1	0.998983	0.993799	0.992237
2906.24	0.998991	0.993873	0.992319
2906.37	0.999	0.993946	0.9924
2906.51	0.999007	0.994018	0.99248
2906.65	0.999015	0.994088	0.992559
2906.78	0.999023	0.994158	0.992636
2906.92	0.999031	0.994227	0.992712
2907	0.999036	0.994267	0.992757
2907.06	0.999039	0.994294	0.992788
2907.19	0.999046	0.994361	0.992862
2907.33	0.999054	0.994426	0.992935
2907.46	0.999061	0.99449	0.993007
2907.6	0.999069	0.994554	0.993078
2907.74	0.999076	0.994616	0.993148
2907.87	0.999084	0.994678	0.993217
2908	0.999091	0.994735	0.993281
2908.01	0.999091	0.994739	0.993285
2908.14	0.999098	0.994799	0.993352
2908.28	0.999105	0.994858	0.993418
2908.42	0.999113	0.994916	0.993483
2908.55	0.99912	0.994973	0.993547
2908.69	0.999127	0.995029	0.993611
2908.82	0.999134	0.995085	0.993673
2908.96	0.999141	0.99514	0.993735
2909	0.999143	0.995155	0.993753
2909.1	0.999148	0.995194	0.993796
2909.23	0.999154	0.995247	0.993856
2909.37	0.999161	0.995299	0.993915
2909.51	0.999168	0.995351	0.993974
2909.64	0.999175	0.995402	0.994031
2909.78	0.999181	0.995452	0.994088
2909.91	0.999188	0.995502	0.994145
2910	0.999192	0.995533	0.99418
2910.05	0.999195	0.99555	0.9942
2910.19	0.999201	0.995599	0.994255
2910.32	0.999207	0.995646	0.994309
2910.46	0.999214	0.995693	0.994362
2910.59	0.99922	0.995739	0.994414
2910.73	0.999227	0.995785	0.994466
2910.87	0.999233	0.99583	0.994518
2911	0.999239	0.995873	0.994567
2911	0.999239	0.995874	0.994568
2911.14	0.999245	0.995918	0.994618
2911.28	0.999251	0.995961	0.994667
2911.41	0.999258	0.996004	0.994716
2911.55	0.999264	0.996045	0.994764
2911.68	0.99927	0.996087	0.994811
2911.82	0.999276	0.996128	0.994858
2911.96	0.999282	0.996168	0.994905
2912	0.999283	0.996181	0.994919
2912.09	0.999287	0.996208	0.99495
2912.23	0.999293	0.996247	0.994995
2912.36	0.999299	0.996286	0.99504
2912.5	0.999305	0.996324	0.995084
2912.64	0.999311	0.996362	0.995128
2912.77	0.999316	0.996399	0.99517
2912.91	0.999322	0.996436	0.995213
2913	0.999326	0.99646	0.995241
2913.05	0.999328	0.996472	0.995255
2913.18	0.999333	0.996508	0.995296
2913.32	0.999339	0.996544	0.995337
2913.45	0.999344	0.996579	0.995378
2913.59	0.99935	0.996613	0.995418
2913.73	0.999355	0.996647	0.995457
2913.86	0.99936	0.996681	0.995496
2914	0.999366	0.996714	0.995535
2914	0.999366	0.996714	0.995535
2914.13	0.999371	0.996747	0.995573
2914.27	0.999376	0.996779	0.995611
2914.41	0.999382	0.996811	0.995648
2914.54	0.999387	0.996843	0.995685
2914.68	0.999392	0.996874	0.995721
2914.81	0.999397	0.996905	0.995757
2914.95	0.999402	0.996935	0.995793
2915	0.999404	0.996946	0.995805
2915.09	0.999407	0.996965	0.995828
2915.22	0.999412	0.996995	0.995862
2915.36	0.999417	0.997024	0.995897
2915.5	0.999422	0.997053	0.995931
2915.63	0.999427	0.997082	0.995964
2915.77	0.999432	0.99711	0.995998
2915.9	0.999437	0.997138	0.99603
2916	0.999441	0.997158	0.996053
2916.04	0.999442	0.997166	0.996063
2916.18	0.999447	0.997193	0.996095
2916.31	0.999452	0.99722	0.996127
2916.45	0.999456	0.997247	0.996158
2916.58	0.999461	0.997273	0.996189
2916.72	0.999466	0.997299	0.99622
2916.86	0.99947	0.997325	0.99625
2916.99	0.999475	0.997351	0.996281
2917	0.999475	0.997352	0.996282
2917.13	0.99948	0.997376	0.99631
2917.27	0.999484	0.997401	0.99634
2917.4	0.999489	0.997425	0.996369
2917.54	0.999493	0.997449	0.996398
2917.67	0.999498	0.997473	0.996426
2917.81	0.999502	0.997497	0.996454
2917.95	0.999507	0.997521	0.996482
2918	0.999508	0.99753	0.996493
2918.08	0.999511	0.997544	0.99651
2918.22	0.999515	0.997567	0.996537
2918.35	0.99952	0.99759	0.996564
2918.49	0.999524	0.997612	0.996591
2918.63	0.999528	0.997634	0.996618
2918.76	0.999533	0.997656	0.996644
2918.9	0.999537	0.997678	0.99667
2919	0.99954	0.997694	0.996689
2919.04	0.999541	0.997699	0.996695
2919.17	0.999545	0.997721	0.996721
2919.31	0.99955	0.997742	0.996746
2919.44	0.999554	0.997762	0.996771
2919.58	0.999558	0.997783	0.996796
2919.72	0.999562	0.997803	0.99682
2919.85	0.999566	0.997823	0.996844
2919.99	0.99957	0.997843	0.996868
2920	0.99957	0.997845	0.99687
2920.12	0.999574	0.997863	0.996892
2920.26	0.999578	0.997882	0.996915
2920.4	0.999582	0.997902	0.996939
2920.53	0.999586	0.997921	0.996962
2920.67	0.99959	0.99794	0.996984
2920.8	0.999594	0.997958	0.997007
2920.94	0.999598	0.997977	0.997029
2921	0.999599	0.997985	0.997039
2921.08	0.999601	0.997995	0.997051
2921.21	0.999605	0.998013	0.997073
2921.35	0.999609	0.998031	0.997095
2921.49	0.999613	0.998049	0.997116
2921.62	0.999616	0.998066	0.997138
2921.76	0.99962	0.998084	0.997159
2921.89	0.999624	0.998101	0.99718
2922	0.999627	0.998114	0.997196
2922.03	0.999628	0.998118	0.9972
2922.17	0.999631	0.998134	0.997221
2922.3	0.999635	0.998151	0.997241
2922.44	0.999639	0.998168	0.997261
2922.57	0.999642	0.998184	0.997281
2922.71	0.999646	0.9982	0.997301
2922.85	0.999649	0.998216	0.99732
2922.98	0.999653	0.998232	0.99734
2923	0.999653	0.998234	0.997342
2923.12	0.999656	0.998247	0.997359
2923.26	0.99966	0.998263	0.997378
2923.39	0.999663	0.998278	0.997397
2923.53	0.999667	0.998294	0.997415
2923.66	0.99967	0.998309	0.997434
2923.8	0.999674	0.998323	0.997452
2923.94	0.999677	0.998338	0.99747
2924	0.999679	0.998345	0.997479
2924.07	0.99968	0.998353	0.997488
2924.21	0.999684	0.998367	0.997506
2924.34	0.999687	0.998382	0.997524
2924.48	0.99969	0.998396	0.997541
2924.62	0.999694	0.99841	0.997558
2924.75	0.999697	0.998424	0.997576
2924.89	0.9997	0.998438	0.997593
2925	0.999703	0.998449	0.997606
2925.03	0.999703	0.998451	0.99761
2925.16	0.999707	0.998465	0.997626
2925.3	0.99971	0.998478	0.997643
2925.43	0.999713	0.998491	0.997659
2925.57	0.999716	0.998505	0.997676
2925.71	0.999719	0.998518	0.997692
2925.84	0.999722	0.99853	0.997708
2925.98	0.999726	0.998543	0.997724
2926	0.999726	0.998545	0.997726
2926.11	0.999729	0.998556	0.997739
2926.25	0.999732	0.998568	0.997755
2926.39	0.999735	0.998581	0.997771
2926.52	0.999738	0.998593	0.997786
2926.66	0.999741	0.998605	0.997801
2926.79	0.999744	0.998617	0.997816
2926.93	0.999747	0.998629	0.997831
2927	0.999748	0.998635	0.997839
2927.07	0.99975	0.998641	0.997846
2927.2	0.999753	0.998653	0.997861
2927.34	0.999756	0.998665	0.997875
2927.48	0.999759	0.998676	0.99789
2927.61	0.999762	0.998688	0.997904
2927.75	0.999764	0.998699	0.997918
2927.88	0.999767	0.99871	0.997932
2928	0.99977	0.99872	0.997944
2928.02	0.99977	0.998721	0.997946
2928.16	0.999773	0.998732	0.99796
2929	0.99979	0.998798	0.998044
2930	0.99981	0.998872	0.998137
2931	0.999829	0.998942	0.998226
2932	0.999847	0.999007	0.998309
2933	0.999865	0.999068	0.998388
2934	0.999882	0.999126	0.998463
2935	0.999898	0.99918	0.998534
2936	0.999914	0.999232	0.998601
2937	0.999929	0.99928	0.998665
2938	0.999944	0.999326	0.998725
2939	0.999958	0.99937	0.998783
2940	0.999972	0.999411	0.998838
