# Supplementary material for: Quantum enhanced radio detection and ranging with solid spins
Source: Nat Commun. 2023 Mar 9;14:1288. doi: 10.1038/s41467-023-36929-8 (PMC9998632; doi:10.1038/s41467-023-36929-8)
Supplement: Supplementary file 3 — Source data [file 41467_2023_36929_MOESM3_ESM.zip › sourcedata/fig2b.xls]

## Sheet: Sheet1
RF duration	Experiments	error	RF duration	Expectation
30	0.914786	0.00174379	0	0.990524
40	0.893424	0.000418551	5	0.983717
50	0.891615	0.000910957	10	0.972396
60	0.90961	0.000530133	15	0.9577
70	0.939104	0.000480805	20	0.94111
80	0.967216	0.000592278	25	0.924297
90	0.982037	0.000627643	30	0.908956
100	0.978784	0.0010175	35	0.896631
110	0.96206	0.00106103	40	0.888565
120	0.937136	0.00065555	45	0.885569
130	0.912693	0.000809685	50	0.887946
140	0.900544	0.000755129	55	0.895457
150	0.903233	0.000539925	60	0.907344
160	0.920151	0.000747205	65	0.922411
170	0.942975	0.000563434	70	0.939138
180	0.963909	0.000882566	75	0.955842
190	0.973003	0.000645366	80	0.970838
200	0.970571	0.000462398	85	0.982617
210	0.954804	0.000724774	90	0.989992
220	0.934126	0.000427566	95	0.99222
230	0.915924	0.00069643	100	0.989076
240	0.907235	0.000449055	105	0.980877
250	0.910736	0.000941536	110	0.968449
260	0.924908	0.000439126	115	0.953045
270	0.946324	0.000601056	120	0.936215
280	0.960599	0.000389907	125	0.919656
290	0.968811	0.00038465	130	0.905035
300	0.963589	0.000971131	135	0.893826
310	0.949246	0.000498341	140	0.887159
320	0.933762	0.00103683	145	0.885703
330	0.917618	0.000630657	150	0.889607
340	0.911319	0.000182532	155	0.898477
350	0.917786	0.000538407	160	0.911419
360	0.930882	0.000536673	165	0.92713
370	0.946404	0.000534907	170	0.944027
380	0.958971	0.000690476	175	0.960407
390	0.962271	0.000689458	180	0.97462
400	0.956133	0.00111895	185	0.985235
410	0.947141	0.00064114	190	0.991182
420	0.93288	0.000915831	195	0.991861
430	0.922555	0.000927499	200	0.987206
440	0.917026	0.00083285	205	0.977683
450	0.923108	0.000491083	210	0.964254
460	0.93323	0.00126998	215	0.94827
470	0.946152	0.000821665	220	0.931343
480	0.954856	0.00139154	225	0.915176
490	0.95772	0.000898991	230	0.9014
500	0.954378	0.000396867	235	0.891402
510	0.942869	0.000642097	240	0.886188
520	0.932849	0.00103865	245	0.886285
530	0.925037	0.000870455	250	0.891683
540	0.924273	0.00073909	255	0.901838
550	0.926867	0.000594278	260	0.915726
560	0.934629	0.000729945	265	0.931949
570	0.944578	0.00085923	270	0.948872
580	0.950015	0.00118035	275	0.964791
590	0.952551	0.000718908	280	0.978101
600	0.95001	0.000725034	285	0.987462
			290	0.991931
			295	0.991057
			300	0.984929
			305	0.974163
			310	0.959845
			315	0.943417
			320	0.926534
			325	0.910897
			330	0.898081
			335	0.889377
			340	0.885662
			345	0.887311
			350	0.894157
			355	0.90551
			360	0.920228
			365	0.936826
			370	0.953634
			375	0.968957
			380	0.981252
			385	0.98928
			390	0.992233
			395	0.989813
			400	0.982264
			405	0.970346
			410	0.95526
			415	0.938526
			420	0.92183
			425	0.906853
			430	0.895105
			435	0.887769
			440	0.885584
			445	0.88877
			450	0.897007
			455	0.909464
			460	0.924887
			465	0.941721
			470	0.958271
			475	0.97287
			480	0.984046
			485	0.990674
			490	0.992087
			495	0.988141
			500	0.979234
			505	0.966264
			510	0.950537
			515	0.933638
			520	0.917269
			525	0.903079
			530	0.892498
			535	0.886592
			540	0.885955
			545	0.890652
			550	0.90021
			555	0.913666
			560	0.929664
			565	0.946592
			570	0.962745
			575	0.976497
			580	0.98646
			585	0.991632
			590	0.991492
			595	0.986053
			600	0.975864

## Sheet: FitNLCurve1
Independent Variable	SineDamp Fit of Sheet1 B
Fitted Curves Plot	Fitted Curves Plot
0	0.990523
0.600601	0.989909
1.2012	0.989221
1.8018	0.988462
2.4024	0.987632
3.003	0.986732
3.6036	0.985764
4.2042	0.984731
4.8048	0.983632
5.40541	0.982471
6.00601	0.981248
6.60661	0.979967
7.20721	0.978628
7.80781	0.977235
8.40841	0.975789
9.00901	0.974292
9.60961	0.972747
10.2102	0.971156
10.8108	0.969522
11.4114	0.967847
12.012	0.966133
12.6126	0.964384
13.2132	0.962602
13.8138	0.960789
14.4144	0.958949
15.015	0.957084
15.6156	0.955196
16.2162	0.95329
16.8168	0.951367
17.4174	0.94943
18.018	0.947483
18.6186	0.945528
20.4204	0.939645
21.021	0.937687
21.6216	0.935736
22.2222	0.933795
22.8228	0.931866
23.4234	0.929951
24.024	0.928055
24.6246	0.926179
25.2252	0.924326
25.8258	0.9225
26.4264	0.920701
27.027	0.918934
27.6276	0.917201
28.2282	0.915503
28.8288	0.913844
29.4294	0.912226
30	0.910728
30.03	0.91065
30.6306	0.90912
31.2312	0.907638
31.8318	0.906204
32.4324	0.904823
33.033	0.903494
33.6336	0.902221
34.2342	0.901004
34.8348	0.899847
35.4354	0.898749
36.036	0.897712
36.6366	0.896739
37.2372	0.89583
37.8378	0.894986
38.4384	0.894209
39.039	0.893499
39.6396	0.892857
40	0.892505
40.2402	0.892284
40.8408	0.891781
41.4414	0.891348
42.042	0.890987
42.6426	0.890696
43.2432	0.890476
43.8438	0.890328
44.4444	0.890252
45.045	0.890247
45.6456	0.890313
46.2462	0.890451
46.8468	0.890659
47.4474	0.890937
48.048	0.891285
48.6486	0.891702
49.2492	0.892187
49.8498	0.892739
50	0.892888
50.4505	0.893358
51.0511	0.894042
51.6517	0.89479
52.2523	0.895601
52.8529	0.896473
53.4535	0.897405
54.0541	0.898396
54.6547	0.899444
55.2553	0.900547
55.8559	0.901703
56.4565	0.902911
57.0571	0.904169
57.6577	0.905475
58.2583	0.906827
58.8589	0.908222
59.4595	0.909659
60	0.910986
60.0601	0.911135
60.6607	0.912648
61.2613	0.914196
61.8619	0.915777
62.4625	0.917387
63.0631	0.919025
63.6637	0.920688
64.2643	0.922374
64.8649	0.92408
65.4655	0.925804
66.0661	0.927542
66.6667	0.929293
67.2673	0.931053
67.8679	0.932821
70	0.939116
70.2703	0.939912
70.8709	0.941676
71.4715	0.943433
72.0721	0.945178
72.6727	0.94691
73.2733	0.948626
73.8739	0.950323
74.4745	0.951999
75.0751	0.953653
75.6757	0.95528
76.2763	0.95688
76.8769	0.958449
77.4775	0.959985
78.0781	0.961487
78.6787	0.962953
79.2793	0.964379
79.8799	0.965765
80	0.966037
80.4805	0.967108
81.0811	0.968406
81.6817	0.969657
82.2823	0.970861
82.8829	0.972015
83.4835	0.973117
84.0841	0.974167
84.6847	0.975162
85.2853	0.976102
85.8859	0.976985
86.4865	0.97781
87.0871	0.978576
87.6877	0.979281
88.2883	0.979926
88.8889	0.980509
89.4895	0.98103
90	0.981423
90.0901	0.981488
90.6907	0.981882
91.2913	0.982212
91.8919	0.982478
92.4925	0.98268
93.0931	0.982816
93.6937	0.982888
94.2943	0.982896
94.8949	0.982839
95.4955	0.982717
96.0961	0.982532
96.6967	0.982283
97.2973	0.981971
97.8979	0.981597
98.4985	0.981161
99.0991	0.980664
99.6997	0.980108
100	0.979807
100.3	0.979492
100.901	0.978818
101.502	0.978088
102.102	0.977301
102.703	0.976461
103.303	0.975567
103.904	0.974622
104.505	0.973627
105.105	0.972583
105.706	0.971492
106.306	0.970357
106.907	0.969178
107.508	0.967957
108.108	0.966697
108.709	0.965399
109.309	0.964066
109.91	0.962699
110	0.962491
110.511	0.9613
111.111	0.959872
111.712	0.958417
112.312	0.956937
112.913	0.955434
113.514	0.95391
114.114	0.952368
114.715	0.95081
115.315	0.949239
115.916	0.947656
116.517	0.946064
117.117	0.944466
119.52	0.938053
120	0.936776
120.12	0.936457
120.721	0.934868
121.321	0.933289
121.922	0.931723
122.523	0.93017
123.123	0.928635
123.724	0.927118
124.324	0.925621
124.925	0.924149
125.526	0.922701
126.126	0.921281
126.727	0.919889
127.327	0.91853
127.928	0.917203
128.529	0.915911
129.129	0.914657
129.73	0.91344
130	0.912906
130.33	0.912265
130.931	0.911131
131.532	0.91004
132.132	0.908995
132.733	0.907996
133.333	0.907044
133.934	0.906142
134.535	0.90529
135.135	0.904489
135.736	0.90374
136.336	0.903045
136.937	0.902405
137.538	0.901819
138.138	0.901289
138.739	0.900815
139.339	0.900399
139.94	0.90004
140	0.900007
140.541	0.899738
141.141	0.899495
141.742	0.899311
142.342	0.899184
142.943	0.899116
143.544	0.899107
144.144	0.899156
144.745	0.899263
145.345	0.899428
145.946	0.899651
146.547	0.89993
147.147	0.900266
147.748	0.900658
148.348	0.901104
148.949	0.901605
149.55	0.90216
150	0.90261
150.15	0.902767
150.751	0.903425
151.351	0.904134
151.952	0.904892
152.553	0.905698
153.153	0.906551
153.754	0.907449
154.354	0.908391
154.955	0.909375
155.556	0.9104
156.156	0.911465
156.757	0.912567
157.357	0.913705
157.958	0.914877
158.559	0.916081
159.159	0.917316
159.76	0.91858
160	0.919093
160.36	0.91987
160.961	0.921185
161.562	0.922523
162.162	0.923881
162.763	0.925258
163.363	0.926652
163.964	0.92806
164.565	0.929481
165.165	0.930912
165.766	0.932351
166.366	0.933796
168.769	0.939596
169.369	0.941039
169.97	0.942476
170	0.942548
170.571	0.943905
171.171	0.945322
171.772	0.946727
172.372	0.948116
172.973	0.949489
173.574	0.950843
174.174	0.952176
174.775	0.953486
175.375	0.954772
175.976	0.956031
176.577	0.957262
177.177	0.958463
177.778	0.959633
178.378	0.960769
178.979	0.961871
179.58	0.962936
180	0.963659
180.18	0.963963
180.781	0.964951
181.381	0.965898
181.982	0.966804
182.583	0.967666
183.183	0.968484
183.784	0.969257
184.384	0.969983
184.985	0.970662
185.586	0.971293
186.186	0.971875
186.787	0.972407
187.387	0.972888
187.988	0.973319
188.589	0.973698
189.189	0.974025
189.79	0.9743
190	0.974384
190.39	0.974522
190.991	0.974692
191.592	0.974808
192.192	0.974872
192.793	0.974883
193.393	0.974841
193.994	0.974746
194.595	0.974599
195.195	0.974401
195.796	0.97415
196.396	0.973849
196.997	0.973497
197.598	0.973095
198.198	0.972644
198.799	0.972145
199.399	0.971598
200	0.971005
200.601	0.970366
201.201	0.969682
201.802	0.968955
202.402	0.968186
203.003	0.967376
203.604	0.966526
204.204	0.965637
204.805	0.964712
205.405	0.963751
206.006	0.962756
206.607	0.961728
207.207	0.960669
207.808	0.959582
208.408	0.958466
209.009	0.957324
209.61	0.956159
210	0.955389
210.21	0.95497
210.811	0.953762
211.411	0.952534
212.012	0.951289
212.613	0.95003
213.213	0.948757
213.814	0.947472
214.414	0.946178
215.015	0.944877
215.616	0.94357
218.018	0.938326
218.619	0.93702
219.219	0.93572
219.82	0.934428
220	0.934042
220.42	0.933146
221.021	0.931875
221.622	0.930618
222.222	0.929375
222.823	0.92815
223.423	0.926944
224.024	0.925758
224.625	0.924594
225.225	0.923454
225.826	0.92234
226.426	0.921252
227.027	0.920193
227.628	0.919164
228.228	0.918167
228.829	0.917202
229.429	0.916271
230	0.91542
230.03	0.915376
230.631	0.914518
231.231	0.913697
231.832	0.912916
232.432	0.912174
233.033	0.911473
233.634	0.910814
234.234	0.910198
234.835	0.909626
235.435	0.909098
236.036	0.908615
236.637	0.908177
237.237	0.907786
237.838	0.907441
238.438	0.907143
239.039	0.906892
239.64	0.906689
240	0.90659
240.24	0.906533
240.841	0.906426
241.441	0.906366
242.042	0.906354
242.643	0.90639
243.243	0.906473
243.844	0.906604
244.444	0.906782
245.045	0.907006
245.646	0.907276
246.246	0.907592
246.847	0.907954
247.447	0.90836
248.048	0.908809
248.649	0.909302
249.249	0.909836
249.85	0.910412
250	0.910563
250.45	0.911029
251.051	0.911684
251.652	0.912378
252.252	0.913109
252.853	0.913876
253.453	0.914678
254.054	0.915514
254.655	0.916382
255.255	0.91728
255.856	0.918208
256.456	0.919164
257.057	0.920147
257.658	0.921155
258.258	0.922186
258.859	0.923239
259.459	0.924313
260	0.925295
260.06	0.925405
260.661	0.926515
261.261	0.92764
261.862	0.928779
262.462	0.929929
263.063	0.93109
263.664	0.93226
264.264	0.933437
267.868	0.940542
268.468	0.941718
269.069	0.942887
269.67	0.944047
270	0.944681
270.27	0.945197
270.871	0.946334
271.471	0.947458
272.072	0.948567
272.673	0.949659
273.273	0.950732
273.874	0.951786
274.474	0.952817
275.075	0.953826
275.676	0.954811
276.276	0.95577
276.877	0.956702
277.477	0.957605
278.078	0.958479
278.679	0.959322
279.279	0.960133
279.88	0.960911
280	0.961062
280.48	0.961655
281.081	0.962363
281.682	0.963035
282.282	0.963671
282.883	0.964268
283.483	0.964827
284.084	0.965347
284.685	0.965826
285.285	0.966265
285.886	0.966662
286.486	0.967018
287.087	0.967332
287.688	0.967604
288.288	0.967832
288.889	0.968018
289.489	0.968161
290	0.968248
290.09	0.96826
290.691	0.968316
291.291	0.968329
291.892	0.968298
292.492	0.968225
293.093	0.968109
293.694	0.96795
294.294	0.967749
294.895	0.967506
295.495	0.967222
296.096	0.966897
296.697	0.966532
297.297	0.966127
297.898	0.965684
298.498	0.965202
299.099	0.964683
299.7	0.964127
300	0.963836
300.3	0.963536
300.901	0.96291
301.502	0.96225
302.102	0.961558
302.703	0.960834
303.303	0.96008
303.904	0.959296
304.505	0.958485
305.105	0.957647
305.706	0.956783
306.306	0.955896
306.907	0.954985
307.508	0.954053
308.108	0.953102
308.709	0.952132
309.309	0.951144
309.91	0.950142
310	0.94999
310.511	0.949125
311.111	0.948096
311.712	0.947056
312.312	0.946006
312.913	0.944949
313.514	0.943885
317.117	0.937459
317.718	0.936395
318.318	0.935338
318.919	0.934288
319.52	0.933248
320	0.932424
320.12	0.932219
320.721	0.931202
321.321	0.930198
321.922	0.92921
322.523	0.928239
323.123	0.927285
323.724	0.926351
324.324	0.925438
324.925	0.924546
325.526	0.923678
326.126	0.922834
326.727	0.922016
327.327	0.921225
327.928	0.920461
328.529	0.919726
329.129	0.919021
329.73	0.918347
330	0.918054
330.33	0.917705
330.931	0.917096
331.532	0.91652
332.132	0.915978
332.733	0.915471
333.333	0.914999
333.934	0.914564
334.535	0.914165
335.135	0.913804
335.736	0.913481
336.336	0.913195
336.937	0.912948
337.538	0.912739
338.138	0.91257
338.739	0.912439
339.339	0.912347
339.94	0.912295
340	0.912292
340.541	0.912282
341.141	0.912307
341.742	0.912372
342.342	0.912475
342.943	0.912617
343.544	0.912797
344.144	0.913015
344.745	0.91327
345.345	0.913562
345.946	0.913891
346.547	0.914255
347.147	0.914655
347.748	0.915089
348.348	0.915557
348.949	0.916058
349.55	0.916591
350	0.917012
350.15	0.917156
350.751	0.917751
351.351	0.918376
351.952	0.919029
352.553	0.91971
353.153	0.920418
353.754	0.92115
354.354	0.921907
354.955	0.922687
355.556	0.923489
356.156	0.924311
356.757	0.925153
357.357	0.926013
357.958	0.926889
358.559	0.927781
359.159	0.928688
359.76	0.929607
360	0.929977
360.36	0.930537
360.961	0.931477
361.562	0.932426
362.162	0.933382
362.763	0.934344
366.366	0.940155
366.967	0.941117
367.568	0.942074
368.168	0.943023
368.769	0.943964
369.369	0.944896
369.97	0.945816
370	0.945862
370.571	0.946724
371.171	0.947618
371.772	0.948497
372.372	0.94936
372.973	0.950206
373.574	0.951033
374.174	0.95184
374.775	0.952626
375.375	0.95339
375.976	0.954131
376.577	0.954848
377.177	0.95554
377.778	0.956206
378.378	0.956844
378.979	0.957455
379.58	0.958037
380	0.958427
380.18	0.95859
380.781	0.959112
381.381	0.959604
381.982	0.960064
382.583	0.960491
383.183	0.960886
383.784	0.961248
384.384	0.961577
384.985	0.961871
385.586	0.962131
386.186	0.962356
386.787	0.962546
387.387	0.962701
387.988	0.962821
388.589	0.962905
389.189	0.962954
389.79	0.962968
390	0.962964
390.39	0.962946
390.991	0.96289
391.592	0.962798
392.192	0.962671
392.793	0.96251
393.393	0.962314
393.994	0.962085
394.595	0.961822
395.195	0.961527
395.796	0.961199
396.396	0.960839
396.997	0.960447
397.598	0.960025
398.198	0.959574
398.799	0.959093
399.399	0.958583
400	0.958046
400.601	0.957482
401.201	0.956893
401.802	0.956278
402.402	0.955639
403.003	0.954978
403.604	0.954294
404.204	0.95359
404.805	0.952866
405.405	0.952123
406.006	0.951363
406.607	0.950586
407.207	0.949794
407.808	0.948987
408.408	0.948168
409.009	0.947338
409.61	0.946497
410	0.945946
410.21	0.945647
410.811	0.944789
411.411	0.943925
412.012	0.943056
415.616	0.9378
416.216	0.93693
416.817	0.936065
417.417	0.935206
418.018	0.934354
418.619	0.933511
419.219	0.932679
419.82	0.931857
420	0.931613
420.42	0.931048
421.021	0.930252
421.622	0.929471
422.222	0.928705
422.823	0.927957
423.423	0.927226
424.024	0.926514
424.625	0.925822
425.225	0.925151
425.826	0.924502
426.426	0.923875
427.027	0.923272
427.628	0.922693
428.228	0.92214
428.829	0.921612
429.429	0.921111
430	0.920661
430.03	0.920638
430.631	0.920192
431.231	0.919775
431.832	0.919386
432.432	0.919028
433.033	0.918699
433.634	0.918401
434.234	0.918133
434.835	0.917897
435.435	0.917692
436.036	0.917518
436.637	0.917377
437.237	0.917267
437.838	0.917189
438.438	0.917143
439.039	0.91713
439.64	0.917148
440	0.917174
440.24	0.917198
440.841	0.917279
441.441	0.917392
442.042	0.917537
442.643	0.917712
443.243	0.917918
443.844	0.918154
444.444	0.91842
445.045	0.918716
445.646	0.91904
446.246	0.919393
446.847	0.919773
447.447	0.92018
448.048	0.920614
448.649	0.921074
449.249	0.921558
449.85	0.922067
450	0.922198
450.45	0.922599
451.051	0.923154
451.652	0.923731
452.252	0.924328
452.853	0.924945
453.453	0.925581
454.054	0.926235
454.655	0.926906
455.255	0.927593
455.856	0.928295
456.456	0.929011
457.057	0.92974
457.658	0.93048
458.258	0.93123
458.859	0.93199
459.459	0.932759
460	0.933456
460.06	0.933534
460.661	0.934315
461.261	0.935102
465.465	0.940642
466.066	0.941424
466.667	0.942201
467.267	0.942972
467.868	0.943734
468.468	0.944488
469.069	0.945231
469.67	0.945964
470	0.946361
470.27	0.946684
470.871	0.947391
471.471	0.948084
472.072	0.948762
472.673	0.949423
473.273	0.950068
473.874	0.950694
474.474	0.951302
475.075	0.95189
475.676	0.952458
476.276	0.953004
476.877	0.953529
477.477	0.95403
478.078	0.954508
478.679	0.954963
479.279	0.955392
479.88	0.955796
480	0.955874
480.48	0.956175
481.081	0.956527
481.682	0.956853
482.282	0.957151
482.883	0.957422
483.483	0.957665
484.084	0.95788
484.685	0.958067
485.285	0.958225
485.886	0.958355
486.486	0.958455
487.087	0.958527
487.688	0.95857
488.288	0.958584
488.889	0.958568
489.489	0.958525
490	0.958465
490.09	0.958452
490.691	0.958351
491.291	0.958222
491.892	0.958064
492.492	0.957879
493.093	0.957667
493.694	0.957428
494.294	0.957162
494.895	0.95687
495.495	0.956552
496.096	0.956209
496.697	0.955842
497.297	0.955451
497.898	0.955036
498.498	0.954599
499.099	0.95414
499.7	0.953659
500	0.953411
500.3	0.953159
500.901	0.952638
501.502	0.952099
502.102	0.951541
502.703	0.950967
503.303	0.950376
503.904	0.94977
504.505	0.949149
505.105	0.948515
505.706	0.947868
506.306	0.94721
506.907	0.946541
507.508	0.945863
508.108	0.945176
508.709	0.944481
509.309	0.94378
509.91	0.943074
510	0.942967
514.715	0.937353
515.315	0.936645
515.916	0.935942
516.517	0.935245
517.117	0.934555
517.718	0.933873
518.318	0.9332
518.919	0.932537
519.52	0.931886
520	0.931373
520.12	0.931246
520.721	0.930618
521.321	0.930005
521.922	0.929406
522.523	0.928822
523.123	0.928255
523.724	0.927704
524.324	0.927172
524.925	0.926657
525.526	0.926162
526.126	0.925687
526.727	0.925233
527.327	0.924799
527.928	0.924388
528.529	0.923998
529.129	0.923631
529.73	0.923288
530	0.923141
530.33	0.922968
530.931	0.922673
531.532	0.922402
532.132	0.922156
532.733	0.921935
533.333	0.921739
533.934	0.921569
534.535	0.921425
535.135	0.921306
535.736	0.921214
536.336	0.921148
536.937	0.921108
537.538	0.921095
538.138	0.921107
538.739	0.921146
539.339	0.92121
539.94	0.9213
540	0.921311
540.541	0.921416
541.141	0.921557
541.742	0.921723
542.342	0.921914
542.943	0.92213
543.544	0.922369
544.144	0.922632
544.745	0.922918
545.345	0.923227
545.946	0.923559
546.547	0.923911
547.147	0.924285
547.748	0.92468
548.348	0.925094
548.949	0.925528
549.55	0.92598
550	0.926331
550.15	0.92645
550.751	0.926937
551.351	0.92744
551.952	0.927959
552.553	0.928493
553.153	0.92904
553.754	0.929601
554.354	0.930174
554.955	0.930758
555.556	0.931353
556.156	0.931958
556.757	0.932571
557.357	0.933192
557.958	0.93382
558.559	0.934453
559.159	0.935092
560	0.935993
564.565	0.940906
565.165	0.941542
565.766	0.942173
566.366	0.942797
566.967	0.943414
567.568	0.944023
568.168	0.944622
568.769	0.945212
569.369	0.945792
569.97	0.946359
570	0.946388
570.571	0.946915
571.171	0.947457
571.772	0.947986
572.372	0.9485
572.973	0.948998
573.574	0.94948
574.174	0.949946
574.775	0.950395
575.375	0.950825
575.976	0.951237
576.577	0.95163
577.177	0.952003
577.778	0.952356
578.378	0.952689
578.979	0.953
579.58	0.953291
580	0.953481
580.18	0.953559
580.781	0.953805
581.381	0.954029
581.982	0.95423
582.583	0.954407
583.183	0.954562
583.784	0.954694
584.384	0.954802
584.985	0.954886
585.586	0.954947
586.186	0.954984
586.787	0.954997
587.387	0.954987
587.988	0.954954
588.589	0.954896
589.189	0.954816
589.79	0.954712
590	0.95467
590.39	0.954586
590.991	0.954436
591.592	0.954265
592.192	0.954071
592.793	0.953855
593.393	0.953618
593.994	0.95336
594.595	0.953082
595.195	0.952783
595.796	0.952465
596.396	0.952128
596.997	0.951772
597.598	0.951398
598.198	0.951007
598.799	0.950599
599.399	0.950174
600	0.949735
