# Supplementary material for: Quantum enhanced radio detection and ranging with solid spins
Source: Nat Commun. 2023 Mar 9;14:1288. doi: 10.1038/s41467-023-36929-8 (PMC9998632; doi:10.1038/s41467-023-36929-8)
Supplement: Supplementary file 3 — Source data [file 41467_2023_36929_MOESM3_ESM.zip › sourcedata/fig2d.dat]

0.9991	0.9954	0.984	0.9961	1.0006	0.9957	1.0021	0.9862	0.9964	0.9962	0.9932	0.998	0.9979	0.992	0.9992	1.0035	0.9907	0.9949	0.9997	0.994	1.0006	1.0009	0.9976	0.998	0.9983	0.9943	0.9905	0.9968	0.9971	0.9928	1.002	0.9943	1.0049	1.0004	1.0038	0.9979	0.9879	0.9993	0.9948	1.0017	0.9992	0.9992	0.9979	0.9947	1.0067	0.9942	0.9955	0.9989	0.9996	0.9985
0.9956	1.0026	0.9923	0.9971	0.9976	0.9963	1.0024	0.9943	0.9961	0.9964	0.9915	0.9958	0.9962	0.995	0.9924	0.9927	1.0006	0.9924	1.0023	1.0046	0.9968	0.9879	0.9988	0.9975	1.0029	0.9975	0.9977	0.992	0.9985	0.9937	0.997	0.9976	0.9946	0.9987	1.0047	0.9916	1.0011	0.9972	1.0016	0.9957	0.9966	0.9995	0.9998	1.0009	1.0057	0.9957	0.9979	0.9948	0.9904	0.9938
0.9983	0.9973	1.0015	0.9933	0.9991	0.9973	0.9907	0.9969	0.9928	0.9994	1.0011	0.9961	0.9962	0.9985	1.0026	0.9987	1.0004	0.9905	1.0018	0.9984	0.9878	0.9962	0.9927	1.0018	0.9951	0.9962	0.9975	0.9997	0.998	0.9952	0.9979	0.9939	0.9973	0.9934	0.9933	0.9999	1.0029	0.9962	0.9998	0.9984	0.9958	0.9983	0.9969	0.9982	1.0016	0.9973	0.9909	0.9959	0.9966	0.9992
1.0001	1.0001	0.9947	1.0101	1.0057	1.0033	0.9955	0.9955	1.0009	0.9987	0.9955	0.9982	1.0007	0.9918	0.9954	0.9955	0.9977	0.9924	0.9988	0.9972	0.9946	0.9932	0.9907	1.0006	0.9923	0.9933	0.9914	0.9955	0.9968	1.0012	0.9944	1.0033	0.9916	1.0004	0.9995	0.9989	0.9943	1.0052	0.9985	0.9924	0.9932	0.9983	1.0007	0.9934	0.9967	1.0006	1.0067	1.0004	1.0042	0.9988
0.9984	0.9969	0.9957	0.999	1.0003	1.0006	0.9972	0.9971	0.9974	0.9979	0.9929	0.9992	1.0066	0.9907	0.9993	0.9992	0.9946	0.9926	0.9993	0.9943	0.9965	0.9943	0.9942	0.9893	0.995	0.9949	0.9959	0.9956	0.9975	0.9975	0.9985	0.9977	0.9939	0.9987	0.9993	1.001	1.0005	0.9947	0.9968	0.9984	0.9962	0.9968	0.996	0.9977	0.996	0.9982	0.9927	0.9997	0.9994	0.9935
0.9952	0.9916	0.9966	0.9927	0.9937	1.0065	0.9917	1.0024	0.9972	0.9998	0.9976	0.9937	0.998	0.9892	0.9977	1.0064	1.0018	0.9994	0.9979	0.9978	0.9976	1.0027	0.992	0.9946	0.9958	1.0001	0.9991	0.9994	0.9964	0.9978	0.9907	0.9852	0.9958	0.9967	1.0027	1.0007	0.995	0.9995	0.9994	0.998	0.9965	0.9932	0.994	0.9944	0.9953	0.995	0.9987	0.9982	0.998	1.0005
1.0029	0.9947	1.0034	0.9955	0.9841	0.9946	0.9978	1.0032	1.0001	0.9952	0.9995	0.99	0.9967	0.9886	0.9956	0.9932	1.003	1.004	0.9965	0.9923	0.9937	0.9972	0.9991	0.9988	0.9959	0.9934	0.9971	0.9983	1.0047	0.9947	1.002	1.0036	1.0025	0.9963	1.0003	0.9978	0.9976	0.9968	0.9967	0.9953	0.9958	1.0038	0.99	0.9971	0.9995	0.9996	1.0008	1.0001	0.9896	0.9964
0.9968	0.9885	0.9941	1.0014	0.9981	0.9875	0.9957	0.9963	0.9967	1.0031	0.9993	0.9994	0.9955	0.9933	0.9945	0.9932	1.0024	0.9914	0.9948	1.001	0.9984	0.9965	1.0026	0.9952	0.9929	0.9969	0.9929	0.9953	0.9984	0.996	0.9989	1.0043	0.9995	0.997	0.9988	0.9983	0.9924	0.9945	0.9966	0.9978	0.9987	1.0026	0.9955	0.9944	0.9905	0.9976	0.9992	0.9944	0.9931	0.9933
0.9913	1.0012	0.9989	1.0009	0.9947	1.0035	0.9972	0.9977	1.0042	0.9937	0.9974	0.9987	0.9986	0.9958	0.9972	0.9992	0.9995	0.9939	0.9947	1.0011	0.9958	0.995	1.0023	0.9986	0.9963	0.9992	0.9948	0.9938	0.996	0.9988	0.9993	0.9919	0.9965	0.9955	0.9964	0.9958	1.0011	0.9937	0.9888	0.9939	0.9912	0.9937	0.9983	0.9979	0.9964	0.9966	0.9983	0.9951	0.9946	0.9969
1.0016	0.9961	0.9969	1	0.9963	0.9974	0.9962	0.9986	0.9987	1.0009	0.9974	1.0041	0.996	1.0039	0.9935	0.9988	1.0036	0.9943	0.9998	0.9949	0.997	1.0026	1.0002	1.0021	0.9998	1.0004	1.0018	0.9976	0.996	1.005	1.0024	0.993	0.9975	0.9975	0.9905	1	0.9932	0.9941	0.9917	0.9968	0.9953	0.9956	1.002	0.9942	1.0015	0.999	0.998	0.9973	0.9962	0.99
0.9936	0.9986	1.0047	0.9899	0.9937	0.9982	0.9982	0.9983	0.993	0.9988	0.995	0.9966	0.9986	0.9987	0.9987	0.9997	1.0045	0.9968	0.9958	0.9968	0.9988	0.9986	0.9916	0.9963	1.0008	0.9994	0.998	0.9988	0.9961	0.9952	0.9993	0.9915	0.9959	0.9938	0.9866	0.9941	1.0028	1.0002	0.9966	0.9952	0.9927	0.9925	0.9983	0.9991	0.9991	0.9859	0.9935	0.9951	1.0003	0.9976
1.0012	0.9988	0.9924	0.994	0.9934	0.9998	0.9993	0.9956	0.9985	0.9956	0.9954	1.0001	0.9944	0.9941	0.9968	0.9889	0.996	0.9913	0.9968	0.9927	0.9956	0.9925	0.9926	0.9966	0.997	0.9932	0.9994	0.995	0.9905	0.9999	0.998	0.9903	0.9915	1.0004	0.9897	0.9981	1.0062	0.9974	0.995	0.9901	0.9891	0.9975	0.9957	0.994	1.0024	1	0.9971	0.9986	1.0027	0.9962
0.9976	0.9966	0.9964	1.0025	0.9959	0.9907	1.0009	0.9965	0.9996	0.9947	0.9949	1.0039	0.9899	1.0007	1.0013	0.9987	0.9999	0.9986	1.0057	1.0018	0.9944	0.9912	1.0023	0.998	0.9925	0.9971	0.9944	0.9979	1.0021	0.9984	1.0021	0.9989	0.9949	0.992	0.9993	0.9971	1.0011	1.0004	0.9937	0.9977	0.9969	0.999	0.9963	0.9949	1.0008	0.9919	1.0008	0.9996	0.9909	1.0018
0.9926	0.9989	0.9979	0.9942	1.0012	0.9912	0.996	0.9953	0.998	0.9982	1.0053	0.9981	0.9917	1.0008	0.9988	0.9987	1.0038	0.9967	1.0015	0.9938	0.9909	0.992	0.9945	0.9922	1.0051	0.9984	1.0054	0.9947	0.9985	0.992	0.9916	0.9959	0.9963	0.9982	0.9992	0.999	0.9954	0.991	0.999	0.9922	0.9997	1	0.9987	0.9948	0.9956	0.9954	1.0046	0.9965	0.9928	0.9936
0.9906	0.9998	0.9958	0.9971	0.9942	0.995	0.9994	0.9926	0.9983	1.0008	0.9975	0.9986	1.0039	1.0003	0.9988	0.9893	0.9941	0.9914	0.9905	0.996	0.9895	0.9969	0.9965	1.0023	0.9948	0.9903	0.9999	0.9963	1.006	0.9959	0.9885	1.0019	0.9936	0.9975	0.9934	0.9957	0.9978	0.9952	0.9963	0.9846	0.9901	1.0003	0.9939	0.9951	0.9963	0.9938	0.9946	0.9974	0.9919	0.9947
0.9928	0.9963	0.9956	1.0024	0.9974	0.997	0.9953	0.9997	0.997	0.9962	0.9991	1.0012	0.9889	0.9982	0.9904	0.9931	1.0016	0.9935	1.0031	1.0038	0.9919	0.9985	0.9965	0.997	1.0019	0.9951	0.9881	0.9964	1.0001	0.9938	0.9954	0.9948	1.0002	0.9976	0.9936	1.0009	0.997	0.9951	0.9947	1.0017	1.0014	0.9907	0.9978	0.9999	0.9977	0.9939	0.999	0.9983	0.9953	0.9962
1.0056	0.9898	1.002	1.0011	0.9986	0.9968	0.9982	0.9933	0.996	0.9973	1.0003	0.9916	1.0013	1.0014	0.9988	0.9956	1.003	0.9995	0.993	0.9975	0.9917	0.9947	0.9953	0.9979	0.9984	0.9954	0.9977	0.9965	0.9924	0.9962	0.9957	1.0032	1.0003	0.999	1.0013	0.9962	0.9962	0.9952	0.9986	0.9962	1.0006	0.9972	0.9911	0.9983	0.9899	0.9962	0.994	0.9984	0.9942	1.0018
0.9972	0.9991	0.998	0.9933	0.9985	0.9966	0.9955	0.994	1.0019	1.0003	0.9906	0.9913	0.9969	1.0054	0.9985	0.9992	0.9909	0.9902	0.9992	0.9978	0.9941	0.99	0.9921	1.0029	0.9982	1.0003	0.9979	0.9946	0.996	0.9959	0.9964	0.992	0.992	0.994	0.9933	1.0017	0.9993	0.9953	0.999	0.9964	0.9974	0.9935	0.9961	0.9937	0.9917	0.9955	0.996	0.9959	0.9943	0.9986
0.9963	1.0002	0.9969	0.9977	1.0005	1.0037	0.9951	0.9943	1.0025	0.9971	0.9882	0.9963	0.9901	0.9944	0.9992	0.9944	0.9969	1.0013	0.9922	0.9985	0.9975	0.9987	0.9893	1.0021	0.9869	0.999	0.9988	0.9943	0.9983	0.9984	0.9934	0.9957	1.004	1.0008	0.9994	0.9941	0.993	0.9978	1.0002	0.9961	0.9987	0.9944	0.9918	1.0029	0.9917	0.9981	0.9973	0.9959	0.9993	0.9916
0.9936	0.9914	0.9911	0.9895	0.9948	0.9887	0.9938	0.9912	1.0017	0.9967	0.9974	0.9937	1.0033	0.9953	0.9935	0.993	0.9992	0.9938	0.9885	0.9949	0.9996	0.9922	0.9936	0.992	0.9983	0.9934	0.9982	0.9955	0.9986	0.9956	1.0032	0.9911	0.9915	0.9966	0.9958	0.9915	0.995	0.993	0.9971	0.9949	0.9939	0.9943	0.9978	0.9986	0.9974	0.9977	0.9964	1.0011	0.9955	0.9964
0.9972	0.9955	1.0012	0.9923	0.9901	0.9991	1.0081	0.997	0.9927	0.9981	0.9959	0.993	0.9952	0.9989	0.9962	0.9926	0.9946	0.9908	0.9956	0.9991	0.9965	1.0005	0.9987	0.9954	1.0009	0.9926	0.999	1.0005	0.998	0.9968	0.9903	0.996	0.997	0.9919	0.9954	0.9945	0.9948	1.0009	0.9933	0.9962	0.9907	1.0005	0.9916	1.0011	0.9949	0.9917	0.9928	0.9923	0.9963	0.9969
0.9983	0.9955	0.9926	0.9976	0.9917	0.9975	0.9928	0.9963	0.9936	1.0005	0.9945	0.9948	1.0013	0.9942	1.0023	0.9945	0.9933	0.9953	1.0011	0.999	0.9947	0.9934	0.9966	0.9908	1.0014	0.9953	0.996	0.9969	1.0008	0.9947	0.9992	0.9903	0.9945	0.994	0.9956	0.999	0.9932	0.9999	0.9963	0.9932	0.9995	0.9968	0.9899	0.9995	0.9954	0.9958	0.9886	0.993	1.0005	0.9977
1.0092	0.9962	0.9996	0.9933	0.9976	0.9958	0.9959	0.9982	1.0051	0.9902	0.9991	1.0006	0.9904	0.9962	0.9938	0.9974	0.9994	0.9962	0.9967	0.9964	0.996	0.9957	0.9996	0.9993	0.9916	0.9951	0.9999	0.9997	0.994	0.9981	0.9949	0.9921	1.001	0.9934	0.9973	0.9998	0.9947	0.9989	0.9946	0.9995	0.9961	1.0039	0.9967	1.0001	0.9939	0.9962	0.9947	0.995	0.9967	0.996
0.9944	0.9919	0.9924	0.996	0.9949	0.9941	0.9963	0.9943	1.0004	0.9936	0.9959	0.9995	0.9996	0.9975	0.9968	0.9982	0.9945	0.9982	0.9975	0.9909	0.9956	0.9916	0.988	0.9992	0.9967	1.0043	0.994	0.9946	0.9928	0.9945	0.9943	0.9961	0.99	0.9977	1	0.9958	1.0013	0.9994	0.9962	0.9909	1.0023	0.9929	0.9948	0.991	0.9959	0.9963	0.9975	0.9897	0.9916	0.9915
0.9909	0.9997	0.9862	0.9984	0.9965	0.9986	0.9919	0.9952	0.9967	1.0017	1.003	0.9969	0.9963	0.9921	0.9992	1.0006	0.9941	1.0016	0.9915	0.9958	1.0009	0.9937	0.9943	0.9945	1.0085	0.992	0.9972	0.9944	0.9965	0.9971	0.9926	0.9972	0.9932	0.9907	0.989	0.9921	0.9898	0.9972	0.9975	0.9965	0.9945	0.993	0.9942	0.9981	0.998	0.9939	0.9949	1.0014	0.9958	0.9945
1.0006	1.0025	1.0008	0.9927	0.9913	0.9981	0.9944	0.9915	1.006	0.9944	0.9946	0.997	0.9996	0.9968	0.9885	0.9952	0.9983	0.9948	0.9992	0.9997	0.9938	1	0.9974	0.9929	0.9968	0.9967	1.0006	0.9984	0.9932	0.9988	0.995	1.0004	1.0022	0.9966	0.9953	0.9938	0.998	0.9918	0.9989	0.9958	0.9973	0.9985	0.9922	0.9927	0.9969	0.9985	0.9938	0.9917	0.9969	0.9962
0.9873	1.0061	0.9979	0.9915	0.9969	0.9983	0.9923	0.9935	0.9967	0.9919	0.9964	0.9955	0.9991	0.9913	0.9928	0.9938	0.9935	0.9962	1.0002	1.0026	0.9889	0.9967	0.9962	0.9948	0.9941	1.0015	0.9961	0.9975	0.9895	0.993	1	0.9963	1.0023	0.9897	0.9952	0.9909	0.9944	0.9911	0.9916	0.9981	0.9925	0.9955	0.9862	0.9961	1.0005	0.9961	0.9964	0.9996	0.9894	0.9952
0.9942	1.0042	0.9925	0.9963	0.9953	0.9975	0.9885	0.998	0.9968	0.9986	1.0019	0.9959	0.9913	0.9977	0.9966	0.9977	0.9966	0.999	0.9997	0.9989	0.9979	0.9934	1.0036	0.9898	0.9971	0.9965	0.9952	0.9916	0.9897	0.9967	0.9953	0.9993	0.9965	0.9907	0.9923	0.9986	0.9998	1.0015	0.995	0.995	0.9922	1.003	0.9965	0.9995	0.9949	0.9907	0.9973	0.9948	0.9983	0.9939
1.0002	0.9939	1.0004	0.9985	0.9994	1.0056	0.9995	0.9987	0.9951	0.995	0.9948	0.9919	0.9897	0.9956	0.9984	0.9941	1.0007	0.9995	1.0012	0.9986	0.9946	0.9998	0.9954	0.9967	0.9979	0.9946	0.9919	0.9989	0.9978	0.9919	0.9905	0.9929	0.9921	0.9942	0.9934	1.0002	0.9902	0.9938	0.989	0.9899	0.9941	0.9924	0.9924	0.994	0.9896	0.9947	0.995	0.9968	0.9883	0.9925
0.9962	1.0027	0.9976	0.9989	0.9915	0.9954	0.9853	0.9938	1.002	0.9991	0.9974	0.9962	0.9997	0.9925	0.9914	0.9966	1.0015	0.9987	1.003	0.9935	0.9984	1.005	0.997	1.0026	0.9941	1.0004	0.9962	0.9953	0.9939	0.9977	0.994	1.0021	0.9983	0.996	1.0009	0.9907	0.9937	0.9934	0.9928	0.9912	0.9962	0.9951	0.9936	0.9924	0.9949	0.9911	0.9927	0.9959	0.9937	0.9997
0.9991	0.9964	0.9932	0.9979	0.9924	1.003	0.9911	0.9928	0.9966	0.9971	0.9984	1.002	0.9912	1.0047	0.9947	0.9937	0.9943	0.991	1.0003	0.9957	0.9993	0.9939	0.992	0.9866	0.9976	1.0005	0.9989	0.9892	1.0002	0.9971	0.9985	0.9968	0.9951	0.9886	0.9959	0.9938	0.9964	0.9917	0.9935	0.9962	0.998	0.9964	0.9977	0.9954	0.9902	0.9954	0.9946	0.9942	0.9975	0.9923
0.9954	0.9971	0.9988	0.9942	0.9955	0.9995	0.9942	0.9987	0.9935	0.9944	0.9967	0.9947	0.9952	0.9988	0.9949	1.0012	0.9932	1.0005	0.9982	0.9955	1.004	0.9993	0.9968	0.9942	0.9897	0.9981	0.9894	0.9982	0.9935	0.9933	0.9941	0.9935	0.9955	0.9967	0.9971	0.997	0.992	1.0014	0.9979	0.995	1.0009	0.9941	0.9915	0.9898	0.9927	0.9922	0.9936	0.9924	0.9997	0.9924
1.0001	1.0036	1.0006	0.9967	0.995	0.999	0.9926	0.9884	1.002	0.9971	1.0108	0.9951	0.9974	0.9882	0.9936	0.9989	0.9925	0.9878	0.9961	0.9859	0.999	0.9979	1.0004	0.9957	0.9978	0.998	1.0004	0.9913	0.9974	0.9919	1.001	0.991	0.9955	0.9958	0.9953	0.9979	0.9889	0.9956	0.996	0.9977	0.9912	0.992	0.9937	0.9981	0.9906	0.9922	1.0016	0.9999	0.9909	0.9885
0.9931	0.9995	1.0003	0.9971	0.993	0.9987	0.9928	0.9972	0.9987	0.9961	0.9934	0.9937	0.994	0.9942	0.9958	0.9966	0.9942	0.9941	0.9989	0.9953	0.9931	0.9947	0.9922	0.9954	0.9922	0.9983	0.9934	0.9988	0.9964	0.9971	0.9973	0.9999	0.9956	0.9965	0.9959	0.9967	0.9982	0.9929	0.9985	0.9924	0.9916	0.9867	0.9971	1.0021	0.9923	0.9938	0.998	0.9908	0.9957	0.996
0.9911	0.9968	0.9971	0.9968	0.9991	0.9923	0.9927	1.0029	0.9971	0.9998	0.9994	0.9949	0.9951	0.9993	1	0.995	0.9997	0.9961	0.989	0.99	0.9966	0.9973	0.9951	1.0005	0.9953	0.9926	0.9981	0.9921	0.9955	0.9945	0.9974	0.9964	1.0016	0.9863	0.9931	0.9965	0.9936	0.9939	0.9969	0.9997	0.9966	0.9865	0.988	0.9937	1.0021	0.9951	0.9931	0.989	0.9966	0.9916
0.9896	0.9947	0.9971	0.9937	0.9958	0.994	0.9942	0.991	0.994	0.997	0.995	0.9925	0.9964	0.9964	0.9864	0.9977	0.9938	0.9925	0.9936	0.9938	0.9947	0.9995	0.9966	0.9959	0.9986	0.9939	0.9939	0.9984	0.9948	0.99	0.9965	0.9974	0.9905	0.9883	0.9954	0.9901	0.9888	0.9926	0.9923	0.9965	0.9996	0.9989	0.992	0.9905	0.9925	0.9963	0.9938	0.9906	0.9954	0.999
0.9975	0.9994	0.9953	0.9999	0.997	0.9949	1.0031	0.9952	0.9935	0.9918	0.9927	0.994	1.0018	0.9934	0.9958	0.9923	0.999	0.9916	0.9977	0.9961	0.9973	0.9935	0.9971	0.992	1.0024	0.9957	0.9961	0.9966	0.9937	0.9982	1.0071	0.9969	0.9964	0.9984	0.9985	0.9952	0.9969	0.9989	0.9942	0.9927	0.9858	0.9903	0.9938	0.9883	0.9935	0.9903	0.9917	0.9913	0.9987	0.9943
0.9998	0.9995	0.997	0.9965	0.9932	0.9963	0.996	0.999	0.9921	0.9977	0.9985	0.9975	0.9966	0.9949	0.9983	0.9974	0.9919	0.9956	0.9977	0.9951	0.9973	0.9856	0.9998	0.9957	1	0.9892	0.9915	1.0034	1.0001	0.996	0.9924	0.9965	0.9937	0.9912	0.9915	0.9891	0.9949	0.9974	0.9948	1.0002	0.996	0.9893	0.9944	0.9971	0.9952	1.001	0.9919	0.9876	0.992	0.9925
0.997	0.995	0.999	0.9951	0.9975	0.9939	0.9961	0.9961	0.9942	0.9923	0.9991	0.9924	0.9924	0.9906	1.0023	0.9961	0.9994	0.9964	0.9924	0.9964	0.9973	0.9951	0.994	0.9967	0.9974	0.9868	1.0002	0.9947	0.9984	0.9959	0.9906	0.9881	0.9958	0.9923	0.9942	0.9898	0.9924	0.9979	0.9903	0.992	0.9884	0.9923	0.9898	0.9948	0.9933	0.9957	0.9952	0.9959	0.9982	0.9924
0.9931	1.0004	0.9933	0.9976	0.9965	0.9958	0.9977	0.9934	0.9969	0.9932	0.9983	0.998	0.9923	1.0033	0.993	0.9967	0.9992	0.9993	0.9943	0.9858	0.9947	0.9977	0.9992	0.9927	0.9977	0.9971	0.9972	0.9981	0.9943	0.9949	0.9943	0.9945	0.9947	0.9896	0.9982	0.9958	0.9976	0.9997	0.9902	0.9976	0.9967	0.9963	0.9927	0.9916	0.9946	0.9888	0.995	0.9909	0.9849	0.9951
0.9971	1.0043	1.0016	0.9916	0.9926	0.9986	1.0004	0.9961	1.0002	0.9934	0.9967	0.9935	0.9994	0.9961	0.9962	0.9897	0.9984	0.9962	0.9957	0.9929	0.9968	0.9973	0.9989	1.0003	0.996	0.9958	0.9894	0.9935	0.9967	0.9945	0.9944	0.992	0.9989	0.9984	0.9986	0.993	0.9942	0.9927	0.9945	0.9998	0.9922	0.9934	0.9934	0.9893	1.0001	0.992	0.9937	0.9926	0.9921	0.9924
0.9985	0.9948	1.0013	0.9921	0.9995	0.9935	0.9955	0.9944	0.9906	1.002	0.9924	0.9935	0.9973	0.9933	0.9952	0.9958	0.9955	0.9905	0.9941	0.9931	1.0016	1.0006	0.9949	0.994	0.9981	0.9978	0.9974	0.9959	0.9931	0.997	0.9896	0.9965	1.0022	0.9949	0.9929	0.9937	0.992	0.9933	0.9922	0.9936	0.997	0.9925	0.9884	0.9899	0.991	0.997	0.9935	0.9964	0.997	0.9845
0.9946	0.9934	0.9935	0.9871	0.9995	0.9998	0.9938	0.9971	0.9923	0.9948	1.0004	0.987	0.994	0.9978	0.9966	0.9952	0.9939	0.9933	0.9937	0.9996	0.9916	0.9996	0.9979	0.9974	0.994	0.9939	0.9938	0.9943	0.9962	0.9959	0.9923	0.9883	0.9913	0.992	0.9893	0.992	1.0025	0.9905	0.9943	0.9941	0.9913	0.9972	0.9879	0.9949	0.991	0.9889	0.9925	0.9911	0.9926	0.9904
0.9949	0.9873	0.993	0.9943	1.0104	0.9915	0.9911	0.9907	0.9935	1.0019	0.9952	0.996	0.9907	0.9939	0.9978	0.9944	0.9931	1.0043	0.9963	0.9951	0.9941	0.9921	0.9968	0.9887	0.9932	0.997	0.9947	0.9869	0.9978	0.9954	0.9981	0.9946	0.9916	0.994	0.9882	0.9941	0.9943	0.9967	0.9923	0.9881	0.992	0.989	0.9879	0.9885	0.9876	0.9885	0.9922	0.9877	0.9846	0.9962
0.9938	0.9994	0.9887	1.0007	0.9948	0.9985	0.9929	0.9986	0.9943	1.0022	0.9972	0.9921	0.999	0.9966	0.9946	0.9935	0.9982	0.9926	0.9941	0.9989	0.9899	0.99	0.9892	0.9957	0.9895	0.9954	0.9894	0.9974	0.9916	1.0033	0.9941	0.9965	0.9934	0.9913	0.9972	0.9938	0.9907	0.9914	0.9936	0.9912	0.9962	0.9891	0.9949	0.9909	0.9856	0.989	0.9849	0.9954	0.9923	0.9924
0.9965	0.9932	0.9992	0.9955	0.9941	0.9936	0.9991	0.993	0.9922	0.9988	0.9952	1.0001	0.9908	0.9963	1.0012	0.997	0.9925	0.9933	1.0001	0.9997	0.9971	0.9984	0.9931	0.9983	0.9961	0.9944	0.9907	0.9874	0.9983	0.9955	0.9946	0.9913	0.9873	0.9947	0.9844	0.9933	0.9932	0.992	0.9934	0.9979	0.9965	0.9966	0.9951	0.9924	0.9862	0.988	0.988	0.9884	0.9856	0.9991
0.9948	0.997	0.9897	0.9944	0.9941	0.9975	0.997	0.9897	0.9915	0.9996	0.9928	0.9924	0.9964	0.9939	0.9991	0.9877	0.9995	0.996	0.9988	0.9925	1.0005	0.9958	0.9921	0.9937	1.0016	0.9973	0.9925	0.9998	0.9884	0.9912	0.9963	0.9925	0.9993	0.9976	0.993	0.9939	0.9925	0.9904	0.9923	0.9871	0.9992	0.9881	0.9869	0.9926	0.9953	0.9879	0.9922	0.9921	0.9887	0.9897
0.9945	1.001	0.9953	0.9943	0.9914	0.9921	0.9971	0.9947	0.9901	0.9952	0.9899	0.9917	0.9996	0.9871	0.9912	0.9873	0.9962	0.9919	0.9957	0.9975	0.9919	0.9853	0.991	0.9936	0.9985	1.0018	0.994	0.9924	0.9908	0.9904	0.9964	0.993	0.9917	0.9982	0.992	0.9891	0.9871	0.987	0.9982	0.9977	0.9879	0.9888	0.9895	0.9832	0.9875	0.9861	0.9868	0.9924	0.9873	0.9859
0.9963	0.9949	0.9921	0.9987	0.9942	0.9951	0.9949	0.9955	0.9937	0.9916	0.9904	0.9961	0.9997	0.9947	0.9899	0.9929	0.9965	0.9952	0.9964	1.002	0.994	0.9899	0.997	0.9878	0.989	0.9919	0.9863	0.9919	0.9912	0.9952	0.9916	0.9868	0.996	0.9929	0.9935	0.9907	0.9917	0.9931	0.9887	0.9919	0.9869	0.9841	0.99	0.9865	0.9892	0.989	0.9868	0.9846	0.9817	0.9881
0.9894	0.9886	1.0025	0.9979	0.9969	0.9956	0.9899	0.9905	0.9937	0.9957	0.9944	0.9912	0.9908	0.9951	0.9957	0.9984	0.9951	0.99	0.9881	0.9894	0.9939	0.9961	0.9996	0.9884	0.9978	0.9931	0.9904	0.9899	0.9929	0.9947	0.9916	0.9929	0.9903	0.9911	0.9893	0.9957	0.9957	0.9933	0.9841	0.9931	0.9889	0.9872	0.991	0.9828	0.9874	0.9844	0.9892	0.9778	0.985	0.9851
0.9984	0.9982	0.9924	0.9916	0.9947	0.9844	0.9965	0.9904	1.0009	0.9947	0.9977	0.9933	0.988	0.9963	0.9898	0.9992	0.9904	0.9921	0.9873	0.9905	0.9927	0.9923	0.9925	0.9895	0.9888	0.9955	0.9965	0.9875	0.9907	0.995	0.9959	0.9937	0.9957	0.9886	0.9904	0.9861	0.9891	0.9798	0.9871	0.9859	0.9865	0.9909	0.9906	0.99	0.9792	0.9841	0.9904	0.9833	0.9815	0.9819
0.9973	0.9943	0.9985	0.9952	0.9945	0.9948	0.9949	0.9937	0.9928	0.9916	1.0007	0.9916	0.992	0.9915	0.9914	0.9997	0.9905	0.9918	0.9964	0.9955	0.9955	0.9936	0.9893	0.9915	0.9881	0.994	0.9938	0.9846	0.9867	0.99	0.9913	0.989	0.9941	0.9926	0.9896	0.9869	0.9843	0.9926	0.9809	0.9845	0.9872	0.9886	0.9833	0.9835	0.9843	0.9835	0.9874	0.9799	0.9869	0.9896
0.9946	0.9924	0.9999	0.9918	0.9916	0.9928	0.9961	0.9936	0.9909	0.9887	0.9935	0.9967	0.9966	0.9926	0.9934	0.9945	0.9909	0.9912	0.9947	0.9923	0.9869	0.9883	0.9911	0.9866	1.0013	0.9947	0.9938	0.985	0.9904	0.9925	0.99	0.9916	0.9921	0.9914	0.9887	0.9839	0.9896	0.9915	0.9876	0.9884	0.9828	0.9838	0.9846	0.9817	0.9839	0.9851	0.9898	0.9828	0.9789	0.983
0.9992	0.9992	0.9873	0.9922	0.9988	0.9907	0.9902	0.9963	0.989	0.9944	0.9911	0.9923	0.9978	0.9861	1.0005	0.9941	0.9999	0.9976	0.9926	0.9891	0.987	0.9871	1.0006	0.9896	0.9857	0.9884	0.9949	0.9926	0.9954	0.9944	0.9904	0.9862	0.9912	0.9869	0.9893	0.9879	0.9914	0.9895	0.9868	0.9791	0.9867	0.9834	0.9842	0.9784	0.981	0.9814	0.9847	0.9778	0.977	0.9758
0.997	0.9925	0.991	0.9867	0.9941	0.996	0.9992	0.9929	0.9958	0.9869	0.9883	0.9916	0.9951	0.9985	0.9869	0.9913	0.991	0.9906	0.9844	0.9836	0.9907	0.993	0.9912	0.9834	0.9902	0.9895	0.9915	0.9935	0.9979	0.9767	0.9907	0.9914	0.9944	0.9948	0.9869	0.9889	0.9837	0.9861	0.9885	0.9858	0.9846	0.9828	0.9842	0.9777	0.9831	0.9837	0.9778	0.9791	0.9732	0.9789
0.9843	0.9904	0.9852	0.9908	0.9936	0.9959	0.9888	0.9943	0.9852	0.9922	0.9944	0.9973	0.9944	0.9884	0.985	0.9904	0.9873	0.9899	0.9907	0.9932	0.9933	0.985	0.9866	0.9885	0.9957	0.9881	0.9838	0.992	0.9871	0.9826	0.9864	0.9873	0.9844	0.9911	0.9896	0.9845	0.9883	0.9831	0.9852	0.9816	0.9841	0.9785	0.9862	0.9768	0.9758	0.9809	0.9682	0.976	0.9666	0.9718
0.9852	0.9863	0.9905	0.9874	0.9911	0.9883	0.9919	0.9849	0.9872	0.9956	0.9841	0.9875	0.9876	0.9925	0.9974	0.9869	0.9895	0.9975	0.9821	0.9925	0.9928	0.9828	0.9835	0.9872	0.9879	0.9849	0.9847	0.9923	0.9858	0.9812	0.9873	0.9829	0.9827	0.9891	0.9828	0.9764	0.9824	0.9834	0.9851	0.9746	0.9854	0.9757	0.9728	0.9687	0.972	0.9676	0.9742	0.9738	0.9717	0.9678
0.9863	0.9986	0.9983	0.9946	0.996	1.0072	0.9937	0.9948	0.9902	0.9953	0.9965	0.9951	0.986	0.9874	0.9927	0.9947	0.9968	0.9938	1.0013	0.9877	0.995	0.9954	0.9907	0.9816	0.9964	0.9868	0.9833	0.9916	0.9863	0.9845	0.9861	0.9909	0.9862	0.9834	0.9832	0.9832	0.9884	0.9817	0.98	0.9828	0.978	0.9864	0.9706	0.9777	0.9661	0.971	0.9787	0.9748	0.9665	0.9653
0.9974	0.9892	0.9944	0.9841	1.0062	0.9899	0.9986	1.0004	0.9939	0.9855	0.9917	0.9853	0.9993	0.9859	0.992	0.995	0.9881	0.9858	1.0057	1.0043	0.9931	0.9862	0.9894	0.9857	0.996	0.9825	0.9765	0.9858	0.9933	0.9933	0.9857	0.9904	0.9796	0.9848	0.9793	0.9881	0.9783	0.9808	0.9804	0.9769	0.9843	0.9923	0.9778	0.9759	0.9795	0.9828	0.9731	0.9708	0.9671	0.9736
1.0001	0.9996	0.9961	0.9954	0.9988	0.9981	0.9892	0.9889	0.9985	0.9909	0.9932	1.0031	0.9993	0.9821	1.0031	0.9931	0.995	0.9787	0.9944	0.9845	0.9978	0.9868	0.9904	0.9903	0.9942	0.9887	0.9861	0.9898	0.9927	0.9881	0.9842	0.9877	0.987	0.9853	0.9844	0.9853	0.9827	0.9844	0.9889	0.9895	0.9745	0.9797	0.9833	0.9738	0.9825	0.9707	0.9824	0.9782	0.9715	0.9625
1.0055	0.9967	0.9909	0.991	0.9901	0.9985	0.9868	0.9869	0.9953	1.0008	0.9838	0.9995	0.9905	0.9926	1.0034	1.0058	1.0056	0.9938	1.0029	0.9863	0.9922	0.9918	0.996	0.9923	1.0017	0.9839	0.993	0.9877	0.9902	0.9865	1.0022	0.9981	0.9966	0.9873	0.9887	0.9848	0.9836	0.9969	0.9725	0.9803	0.9723	0.9838	0.9847	0.9857	0.9868	0.977	0.975	0.9858	0.9704	0.983
1.0002	0.9865	1.0005	0.9861	0.994	0.9977	0.9938	0.9856	0.9907	0.9938	0.9924	1.0016	0.9915	0.9932	0.9844	0.9993	0.9966	0.9863	0.9941	0.9938	0.9935	0.9972	0.9962	0.9947	0.9963	0.9932	0.9898	0.985	0.9865	0.9814	0.9885	0.9924	0.9841	0.9874	0.9912	0.9831	0.983	0.9809	0.9837	0.9889	0.9854	0.9778	0.9677	0.9844	0.9774	0.9826	0.9733	0.9817	0.9748	0.9681
0.9967	0.9898	0.9946	0.9822	0.9967	0.9975	0.9871	0.9898	0.9972	0.9881	0.9865	1.0017	1.0067	0.9934	1.0018	0.9908	0.9952	0.9895	0.9958	0.9906	1.0005	0.9879	0.9999	0.9992	0.9929	0.993	0.9881	0.9898	0.9884	0.9812	1.0051	0.9875	0.9917	0.989	0.9864	0.997	0.9912	0.9939	0.9896	0.978	0.9901	0.9842	0.9861	0.9773	0.9729	0.9744	0.9739	0.9601	0.9723	0.9699
0.9967	1.0067	0.9974	1.0036	0.9922	0.9951	0.9913	1.0002	0.9913	0.9891	0.988	0.9997	0.9892	0.9852	0.992	0.9881	0.9923	1.0007	0.9956	0.9924	0.9963	0.9813	0.9973	0.9922	0.9957	0.9891	0.9897	0.9861	0.9881	0.9922	0.9874	0.9909	0.9776	0.9868	0.9812	0.9965	0.9831	0.9962	0.981	0.9938	0.9842	0.9816	0.9902	0.9747	0.9735	0.9853	0.9734	0.9741	0.9741	0.9694
0.9947	0.9923	0.99	0.993	1.0082	1.0024	0.9996	0.9961	1.0055	0.9895	1.0026	0.9945	0.9864	0.9968	0.9929	1.0018	0.9979	0.9965	0.9921	0.9874	0.9839	0.9905	0.987	1.0012	0.9893	0.9835	0.9911	0.9911	0.989	0.9802	0.9881	0.996	0.9943	0.9832	0.9774	0.9812	0.978	0.9831	0.9816	0.9837	0.9793	0.9899	0.9827	0.9789	0.9761	0.9746	0.973	0.9664	0.9701	0.9692
0.9938	0.9961	0.9955	0.9999	0.9922	0.9878	0.9915	1.003	0.994	0.9886	1.0055	0.9831	0.9916	1.008	0.9941	0.9843	1	0.9981	0.9999	0.9878	0.9902	0.9909	0.9845	0.9889	0.9926	0.9895	0.9891	0.9857	0.9843	0.9824	0.9935	0.9915	0.9915	0.9888	0.976	0.9852	0.9898	0.9849	0.9769	0.9759	0.9798	0.9722	0.9793	0.9709	0.9737	0.9729	0.9791	0.9724	0.9699	0.9725
0.9949	0.9915	1.0048	0.996	0.9991	0.9942	0.9998	0.9931	0.9882	0.9874	0.9943	0.9929	0.9867	0.9982	0.9897	0.9899	0.9906	0.9966	0.9852	0.9828	0.9945	0.9903	0.9901	0.9882	0.9886	0.9817	0.9836	0.989	0.9824	0.9833	0.985	0.9921	0.9848	0.9867	0.9837	0.984	0.9852	0.985	0.9922	0.9865	0.9812	0.981	0.9774	0.9869	0.9791	0.9789	0.9759	0.9773	0.969	0.9737
0.9924	0.9865	0.9801	0.9936	0.9908	1.0003	0.9903	0.9897	0.9912	0.9885	0.9967	0.9905	0.9963	0.9867	0.9942	0.9956	0.9878	0.9929	0.9921	0.9938	0.9906	0.9993	0.985	0.9873	0.9923	0.9878	0.9927	0.9844	0.9866	0.9885	0.9898	0.986	0.9889	0.987	0.9875	0.9925	0.9858	0.9851	0.9861	0.9899	0.983	0.9874	0.9848	0.9833	0.9853	0.985	0.9823	0.9794	0.9769	0.9755
1.0052	0.989	0.9996	0.9915	0.9921	0.9864	0.9864	0.9932	0.9906	0.9877	0.9866	0.9924	0.9854	0.9934	0.9878	0.9854	0.9901	0.9847	0.9947	0.9927	0.9854	0.9985	0.9936	0.9896	0.9927	0.9962	0.9887	0.9871	0.9899	0.9888	0.9888	0.9894	0.9918	0.9918	0.9909	0.9885	0.98	0.9845	0.9855	0.9853	0.9895	0.9816	0.9861	0.9832	0.9859	0.9838	0.9837	0.9786	0.9803	0.9773
0.9834	1.0052	0.9924	0.9951	0.9869	0.9957	0.9954	0.993	0.9897	1.0007	0.9936	0.994	0.9876	0.9871	0.9888	0.9915	0.9886	0.9889	0.9825	0.9942	0.9901	0.9962	0.9914	0.9948	0.9934	0.9909	0.9909	0.993	0.9939	0.9824	0.9873	0.9917	0.996	0.9903	0.9897	0.9891	0.9915	0.9893	0.9872	0.9864	0.9893	0.9853	0.986	0.9878	0.9868	0.9816	0.9826	0.9828	0.9859	0.9789
0.996	0.996	0.9942	0.9903	0.9941	0.9952	0.9963	0.9946	0.9937	0.9948	0.9918	0.9895	0.992	0.9875	0.9955	0.9895	0.9911	0.9958	0.9976	0.9944	0.992	0.9876	0.9955	0.9989	0.988	0.9916	0.9953	0.9928	0.9872	0.9905	0.9937	0.9895	0.9936	0.9851	0.9889	0.9876	0.9844	0.9819	0.9919	0.9888	0.9884	0.993	0.9849	0.9957	0.9838	0.9874	0.9835	0.9806	0.9798	0.9884
0.99	0.9963	0.9963	0.9975	0.993	0.9853	0.9975	0.9936	0.9945	0.9964	0.9957	0.9886	0.9982	0.9953	0.9956	0.997	0.999	0.9972	0.9906	0.9844	0.9909	0.9882	0.9937	0.9949	0.9955	0.9941	0.993	0.9883	0.9928	0.9949	0.9938	0.989	0.9927	0.9923	0.9935	0.9945	0.9905	0.9894	0.9904	0.9947	0.9915	0.9941	0.9933	0.9861	0.9807	0.9859	0.9878	0.9873	0.982	0.9877
1.0001	0.9957	0.9905	0.9886	0.9963	0.994	0.9944	0.9925	0.9992	0.9968	0.9948	0.9916	0.9871	0.9919	0.9857	0.9914	0.9894	0.9935	0.9883	0.993	0.9902	0.9961	0.9977	0.9944	0.9935	0.9916	0.9921	0.9894	0.9892	0.9952	0.9936	0.9992	0.9929	0.9956	0.9959	0.9924	0.9872	0.994	0.9923	0.9867	0.9889	0.9875	0.9893	0.9919	0.9908	0.9833	0.9932	0.9895	0.9831	0.9795
0.9983	0.9907	1.0002	1.0035	0.9907	0.9974	0.9944	1.0012	0.9942	0.9975	0.9902	0.993	0.9885	0.9961	0.9911	0.9966	0.9874	0.9929	0.9958	0.9917	0.9974	0.9874	0.9963	0.9972	0.9968	0.9911	0.9998	0.9912	0.9982	0.9922	0.9931	0.9912	0.9943	0.9922	0.9955	0.9916	0.9908	0.9959	0.9993	0.9935	0.9904	0.9911	0.9909	0.9903	0.9848	0.9901	0.9869	0.9865	0.9883	0.988
0.9924	0.9983	0.9987	0.9949	0.9942	0.9886	0.9908	0.9933	0.9913	0.9919	0.9898	0.9894	0.9933	0.9926	0.9941	0.9958	0.9889	1.0006	0.9981	0.9948	0.9882	0.994	0.9939	0.9868	0.9921	0.9963	0.9934	0.9899	0.9934	0.9996	0.9926	0.9906	0.9941	0.9893	0.994	0.9928	0.9942	0.9948	0.9887	0.9873	0.9864	0.9909	0.9886	0.9865	0.9886	0.9839	0.989	0.9936	0.9914	0.9882
0.9973	0.9915	1.0006	0.9941	0.9934	0.9997	0.9952	1.0007	1.0001	0.9968	0.9939	0.9948	0.9948	0.9936	0.9912	0.9985	0.9935	0.9947	0.9965	0.9919	0.992	0.9941	0.9935	0.9987	0.9907	0.9965	0.9917	0.9866	0.993	0.9971	0.9919	0.9933	0.9916	0.9949	0.9905	0.9995	0.9924	0.988	0.9954	0.9927	0.9886	0.9874	0.9881	0.9906	0.9908	0.9893	0.9916	0.9906	0.991	0.9926
0.9973	0.9981	0.9954	0.9904	0.9949	0.9926	0.989	1.0002	0.9969	0.9976	0.9944	0.9933	0.9988	1.0013	0.9976	0.9939	0.995	0.9983	0.9933	0.9919	0.9958	0.991	0.9952	1.0063	0.99	0.9954	0.9963	0.9898	0.9934	0.9953	0.9985	0.9875	0.9943	0.9956	0.9883	0.9903	0.9919	0.9914	0.992	0.9928	0.9925	0.9977	0.99	0.9906	0.9836	0.9878	0.994	0.9934	0.9885	0.992
0.9959	0.995	1.0024	0.9964	0.9929	0.9983	1.0037	0.9905	0.994	0.9967	0.9986	0.9928	0.9944	0.9959	1.0009	0.9964	0.9919	0.9942	0.992	0.9944	0.9956	0.9883	0.995	1.0025	0.9938	0.9937	0.9971	0.9949	0.9908	0.9915	0.9953	0.9942	0.9941	0.9872	0.9931	0.9935	0.9902	0.9945	0.9947	0.9885	0.991	0.9894	0.992	0.9954	0.9932	0.9831	0.9893	0.9943	0.9935	0.9875
0.996	0.9983	1.0009	0.9929	0.9909	0.9928	0.9937	0.9942	0.9967	0.9905	0.9976	0.9983	0.9897	0.9967	0.9983	0.9993	0.9977	0.991	0.9943	1.0014	0.9929	0.9915	0.9932	0.9966	0.9992	0.9972	0.9915	0.992	0.9949	0.9912	0.9942	0.997	0.9908	0.9942	0.9919	0.9916	0.9958	0.9929	0.9864	0.988	0.9922	0.9901	0.9973	0.9908	0.9903	0.9883	0.9894	0.9989	0.9917	0.9963
0.9927	0.9942	0.9935	0.9939	0.9939	1.0002	0.9897	0.9912	0.9998	0.9898	0.9956	0.997	0.9995	0.9841	1.0003	0.9933	0.9942	0.9982	0.9875	0.9971	0.9981	0.996	0.9982	0.9962	1.0006	0.9947	0.9915	0.9982	0.9918	0.9938	0.9925	0.9914	0.9899	0.9946	0.9955	0.9947	0.9933	0.9986	0.9917	0.9984	0.9907	0.9975	0.994	0.9892	0.9883	0.9958	0.9985	0.9989	0.9871	0.9928
0.9878	0.9984	0.9931	1.0001	0.9921	0.9929	1.0011	0.9961	0.9981	0.9996	0.9998	0.9976	0.9945	0.996	0.9885	0.9948	0.9979	1.0016	0.9984	0.9897	0.9884	0.9947	0.9947	0.994	0.9979	0.9935	0.9971	0.9956	0.9915	0.9928	1.0015	0.9951	0.994	0.9968	0.9977	0.9965	0.9892	0.9906	0.9968	0.9927	0.997	0.9952	0.9928	0.9896	0.9889	0.9926	0.9896	0.993	0.9959	0.9933
0.994	0.9925	0.998	0.9998	0.995	1.0018	0.9994	0.9912	0.9982	1.0024	0.9943	0.9929	0.9954	0.9943	0.9937	0.9957	0.9976	0.9883	0.9984	0.9967	0.9958	1.0022	0.9967	0.99	0.9941	0.9908	0.9927	0.9966	0.9933	0.9969	0.9928	0.9955	0.9956	0.9965	0.9866	0.9967	0.9963	1	0.9911	0.9954	0.9933	0.9961	0.9928	0.9911	0.9941	0.9907	0.9907	0.9916	0.9904	0.9893
0.9982	0.9934	0.997	0.9946	0.9896	0.9994	1.0024	0.9912	0.997	0.9972	0.9928	0.9955	0.9938	0.9957	0.9949	0.9977	0.9942	0.9953	0.9991	0.9981	0.9941	0.9918	1.0005	0.9892	0.9932	0.9977	1.0012	0.9906	0.9948	0.991	0.9938	0.9935	0.9984	0.9972	0.9962	0.9976	0.9896	0.9975	0.996	0.9929	0.9976	0.9947	0.9922	1.0001	0.9929	0.9971	0.9917	0.9938	0.9882	0.9878
0.9928	0.9941	0.9894	0.9948	0.9963	0.9939	0.997	0.9889	0.9961	0.9945	0.9952	1.0036	0.994	0.9955	0.9944	0.993	1.001	0.9967	0.9949	0.9971	0.9923	1.0005	0.9983	0.9993	0.9957	0.9937	0.9949	0.9925	0.9989	0.9866	0.9935	0.9988	0.9992	0.9957	0.9927	0.9972	0.9968	0.9959	1.001	0.992	0.9981	0.9955	0.9926	0.9875	0.9975	0.9902	0.9938	0.9941	0.9939	0.9913
1.0032	1.0019	0.9904	0.9958	0.9992	0.9982	0.994	0.9917	1.0014	0.998	0.9946	0.9922	0.9898	0.9926	0.997	0.9968	0.9939	0.9939	0.9969	0.9943	0.989	0.9875	0.9946	0.9994	1.0009	0.9907	0.9907	0.9893	0.9926	0.9928	0.9958	0.9948	0.9889	1.0007	0.9986	0.9945	0.9951	0.9919	0.9948	0.9898	0.9951	1.0002	0.9942	0.9973	0.9969	0.9907	0.9965	0.9882	0.996	0.995
1.0005	0.9982	0.9916	1.0001	0.9964	0.9976	0.9971	0.9957	1.0026	1.0008	0.9954	0.998	0.9994	0.9924	0.9949	0.9975	0.9949	0.9913	0.9961	0.9953	0.9967	0.9937	0.9936	0.9946	0.9926	0.9866	0.9909	0.9923	0.9955	0.9983	0.9942	0.9933	0.9955	0.9892	0.9943	1.0017	0.9913	0.9897	0.9951	0.995	0.9963	0.9931	0.9895	0.9919	0.9981	0.9976	0.9932	0.9931	0.9918	0.9969
0.9951	1.0055	0.9957	0.9975	0.9938	0.9896	0.999	0.9922	0.9984	0.9968	1.0016	0.997	0.9944	0.9866	0.9991	0.9991	1.0041	1.0026	0.9973	0.9963	0.9992	0.9943	0.9951	0.9895	0.9912	0.9997	0.9931	0.9943	0.9943	0.9911	0.9959	0.9964	0.993	0.9978	0.9937	0.9985	0.9964	0.9918	0.9938	0.9934	0.995	0.9871	0.9976	0.9907	1.0002	0.9925	0.9955	0.9957	0.999	0.9965
0.991	0.9939	0.9998	0.9923	0.9933	0.9967	0.9945	0.996	1.0008	0.994	0.9983	0.9977	1.001	0.9978	0.9961	0.9963	1.002	0.9938	0.995	0.9929	0.9985	0.9924	0.9935	0.9902	0.999	0.9965	0.9956	0.9942	0.9914	0.9887	0.9953	0.9912	0.9965	0.9974	0.9949	0.9969	0.9943	0.9951	0.994	0.9915	0.9991	0.9945	0.9973	0.9988	1.0017	0.9973	0.9982	0.9967	0.9982	0.9979
0.9996	0.9971	0.9912	0.9989	0.9996	0.9932	0.9908	0.9922	0.9924	0.993	0.9971	0.9895	0.9919	0.9962	0.9955	0.9991	0.9947	0.9871	0.996	0.9936	0.9897	0.995	0.9888	0.9928	0.9934	0.9978	0.9916	0.9982	1.0007	1.0026	0.9913	1.0016	0.9907	0.9987	0.9947	0.9941	0.9974	0.9971	0.9914	0.9944	0.9874	0.9979	0.9949	0.9966	0.9948	0.997	0.9925	0.996	0.999	0.9912
0.9913	0.9958	0.996	0.997	0.9958	0.9919	1.0026	0.9939	0.9963	0.9926	1.0019	0.9944	0.9936	0.9936	0.9948	0.9991	0.9986	0.9949	0.9989	0.9964	1.0022	0.9995	0.9985	0.9949	0.9975	0.9929	0.9989	1.0022	0.9878	0.9966	0.9965	0.9968	0.994	0.9943	0.9957	0.991	0.9984	1.0028	0.9908	0.9954	0.9925	0.9956	0.9911	0.9965	0.9958	0.9908	0.9872	0.9972	0.9962	0.9928
0.988	0.9988	0.9931	0.99	0.994	0.997	0.989	1.001	0.9927	0.9925	0.9982	0.9961	0.9939	0.9952	0.9892	0.9904	1.003	0.9989	0.9989	0.989	0.997	0.9941	0.991	0.9981	1.0012	1.002	0.9947	0.9938	0.993	0.9992	0.9961	0.996	0.9891	0.9955	0.9914	0.9926	0.9923	0.9897	0.9935	0.9969	0.9933	0.9945	0.9987	0.9943	0.9885	0.9982	0.9961	0.9934	0.9911	0.9951
0.99	1.0004	0.9955	0.9983	0.999	0.9908	0.9917	0.9922	0.9935	0.9963	0.997	0.9992	0.9974	0.9984	0.9928	0.9971	0.9986	0.9969	1.001	0.9931	0.996	0.995	0.9967	0.991	0.994	0.9952	0.9956	0.9964	0.9928	0.9892	0.9966	0.999	0.9929	1.0001	0.9865	0.9955	0.9961	0.9969	0.9929	0.9928	0.9934	0.9971	0.9941	1.0004	0.9954	1.0049	0.9968	0.9976	0.9935	0.9958
0.9935	0.9918	0.9992	0.9924	0.999	0.9934	0.991	0.9936	0.9998	0.9976	0.9906	0.9947	1.0001	0.9945	0.9974	0.9968	0.9989	0.999	1.0031	0.9999	0.9941	0.9979	0.9991	0.9945	0.9975	0.9988	0.9954	0.9982	0.9942	0.9918	0.9943	0.9978	0.9984	0.9929	0.9997	0.9965	0.9954	0.9959	0.9899	0.9957	0.9981	0.9942	0.9927	0.9985	1.0011	0.995	0.9942	0.9922	0.9897	0.9953
0.9942	0.9943	0.9923	0.9952	0.9943	0.9979	0.9926	0.9964	0.9965	0.9951	0.9969	1.0103	1.0023	0.9998	1	0.9955	0.9977	0.9977	0.996	0.9939	0.9992	0.9923	0.9969	1.001	0.9965	0.9983	0.9974	0.9941	0.9938	0.9992	0.9986	0.9984	0.9996	0.9965	0.9971	0.9988	0.9962	0.9915	0.9973	0.9897	0.9998	0.9954	0.9898	0.9955	0.9951	0.9911	0.9964	0.9989	0.9902	0.9987
0.9943	0.9926	1	0.9936	0.9989	0.9901	1.0041	0.9906	0.9974	0.9955	1.0021	1.0005	0.9983	0.9907	0.9925	0.9988	1.0012	0.9956	0.9966	0.9945	0.9892	0.9982	0.9945	0.9877	0.9996	0.9954	0.9947	0.9921	0.9897	0.9926	0.9952	0.9965	0.9914	0.9976	0.998	0.9966	0.9947	0.9992	0.9969	0.9964	0.9965	0.9999	0.9974	1.0031	0.9973	0.9984	0.9929	0.9958	0.9961	0.997
0.9976	1.0031	0.9971	0.9994	1.0059	0.9976	1.001	0.9921	0.9955	1.0018	0.9856	0.9988	0.9974	1.0007	0.994	0.9952	0.9973	0.994	0.9885	0.9928	1.0027	1.0002	0.9977	0.9966	0.9942	0.9941	0.9933	0.9967	0.9974	1.0011	1.0024	0.9995	1.0003	0.9992	0.9997	0.9894	1.0006	0.9989	0.9931	0.9981	0.9921	0.9908	0.9959	0.9972	0.9943	0.9971	0.9995	1.0049	0.9919	0.9901
0.9988	0.9924	0.9999	0.9981	0.9948	0.9977	1.0015	1.0007	1	0.9988	0.9939	0.9991	1.0007	0.9939	0.9953	0.9944	0.9973	0.9955	0.9994	0.9973	0.9957	1.0032	0.9989	0.994	0.9932	1.0023	0.9923	0.9941	0.9944	0.9888	0.9935	0.999	0.9984	0.9945	0.9958	0.9988	0.9957	0.9983	0.9969	0.9946	0.9986	0.995	0.9941	0.9859	0.9975	0.9965	0.9961	0.9932	0.9964	0.9976
0.9952	1.0031	0.9965	0.9926	0.9898	0.9906	0.9909	0.9893	0.9996	0.9966	0.9977	0.9936	0.9948	1.0017	0.992	0.9969	0.9956	1.0055	0.9986	0.9947	0.9998	1.0009	0.9957	0.9916	0.99	0.9923	0.9984	0.9956	0.9937	1.001	0.9973	0.9982	0.9995	0.9985	0.9961	0.9963	0.9912	0.9934	0.9948	0.9963	0.9922	0.9937	0.9932	0.9981	0.9928	0.9965	1.0001	0.9942	0.9862	0.9957
0.9943	0.9987	0.992	0.9957	0.9917	1.0029	1.0014	0.9969	0.9943	0.9942	0.9858	0.9967	0.9934	0.9962	0.9927	0.9995	0.9973	1.0006	1.0037	0.9952	0.9929	1.0006	0.9987	1.0005	0.9998	0.9996	0.9994	0.9992	0.9938	1.0009	0.9989	0.987	0.9985	1.0002	0.999	0.9973	0.9964	0.9957	1.0001	0.9964	0.9942	0.9947	0.995	0.9953	0.996	0.9938	0.9958	0.9945	0.9957	0.993
0.9969	1.0004	0.9989	1	0.9938	0.9913	0.9931	0.998	0.996	0.9955	0.9934	0.9907	0.994	0.9974	0.9939	0.9955	0.9942	0.9923	0.9953	0.9979	0.9949	0.9971	0.9949	0.9905	0.9934	0.9962	0.999	0.9971	0.9997	0.997	0.9981	0.9921	0.9928	0.9937	0.9967	0.9981	0.9932	0.9926	0.9998	0.9912	0.9967	0.9954	0.9984	0.9937	0.996	1.001	0.9934	0.9946	0.9957	1
0.9989	0.9946	0.9947	1.0024	0.9976	0.9991	1	0.9922	0.9979	0.9963	0.9946	0.9924	0.9987	0.9987	0.9963	0.9995	0.9962	0.9992	0.9888	0.998	0.9954	0.9981	1.0023	0.9957	0.9954	0.9954	0.9927	0.9991	1.0001	1.0018	0.9919	0.9962	0.9976	0.9985	0.9968	0.992	0.9961	1.0026	0.993	0.9953	0.9909	0.994	0.9983	0.9935	0.9999	0.9944	0.9902	0.9868	0.999	1.001
1.0009	0.9999	1.001	1.0005	0.9944	0.9963	0.9935	0.9954	0.9923	1.0036	0.998	1.0034	1.0001	1.001	0.9967	0.9954	0.9967	0.9954	0.9944	0.996	0.9959	0.9939	0.9965	0.9952	0.9981	1.0022	0.986	0.994	0.9957	0.9965	0.9936	0.9976	0.9979	0.9933	0.9952	0.9901	0.9916	0.9937	0.9945	0.991	0.9948	0.999	0.9991	0.9939	0.9978	0.9983	0.9924	0.9956	0.9974	0.9901
0.9979	0.99	0.9951	0.9988	0.988	0.9947	0.9948	0.9956	0.9953	0.9973	1.0001	0.9945	0.9988	0.9921	0.9981	0.9983	0.9989	1.0015	0.9963	0.9988	0.9962	0.9984	0.9969	0.9938	0.9916	0.9971	0.9978	0.9958	0.9936	0.995	0.9931	0.9974	1.0005	1.0002	0.9936	0.9978	0.9954	0.9951	0.9941	0.9963	0.9998	0.9978	0.9925	0.9957	1.0003	0.9962	0.9971	0.9933	0.996	0.9913
0.9986	0.9967	0.9913	1.0014	0.9946	0.9996	0.9972	1.0017	0.9932	0.9985	0.998	0.999	0.9909	0.9975	0.9967	0.9956	0.9986	0.995	1.0048	0.9959	0.995	0.9994	0.995	0.9979	0.9959	0.9969	0.9972	0.9933	0.995	0.9984	0.9946	0.9928	1.0009	0.9964	0.9943	0.9959	1.0004	0.9925	0.9923	0.994	0.9986	0.9904	0.9914	0.9915	1	1.0012	0.9986	0.9966	0.9982	1.0004
0.9969	0.9982	0.9966	0.9984	0.9943	1.0014	0.9987	0.9973	0.9987	1.0006	0.9907	0.9972	0.9922	0.9931	0.9938	0.9976	0.9887	0.9957	0.9992	1.0058	0.9991	0.9971	0.9912	0.9972	0.9875	0.9908	0.9936	0.9979	0.9975	0.9953	1.0004	0.9953	0.9959	0.997	0.9996	0.9987	0.9997	1.0005	0.9952	0.9973	0.9939	0.9967	0.994	0.9977	0.9991	0.9894	0.9919	0.9961	0.9926	0.9985
1.0002	0.9976	0.9983	0.9882	0.996	0.9966	0.9922	0.9939	1.0029	0.9976	1.0012	1.0016	1.0031	0.9943	0.9889	0.9944	0.9917	0.9959	0.99	1	0.9956	0.9968	0.9949	0.9936	0.9949	0.9945	0.9984	0.9927	0.995	1.0074	0.9949	0.9903	1.001	0.9948	0.9962	1.0002	0.9968	0.9964	0.9986	0.9953	0.9963	0.9987	0.9918	0.9984	0.9998	0.991	0.9933	0.9956	0.9939	0.9942
0.995	0.9949	0.9994	0.9943	0.9995	0.9964	0.9932	1.0006	0.9952	0.9982	0.9939	1.0019	0.9918	0.9986	0.9995	0.9934	0.9955	0.9998	0.9992	0.9884	0.9983	0.9938	0.9954	0.9912	0.9986	0.9896	0.9929	0.9952	0.9989	0.9984	0.9941	0.9995	0.9928	0.9958	1.0028	0.9951	1.0018	0.9971	0.9937	1.0003	0.9941	0.9967	0.991	0.9977	0.9951	0.9968	0.9996	0.9941	0.9956	0.9942
0.9866	0.9952	0.9962	0.9934	0.9943	0.9959	1.0027	0.9918	0.9979	0.9949	0.997	0.9984	0.9961	0.9926	0.999	0.9925	1.0014	0.9926	0.998	0.994	0.9936	1.0028	0.9939	1.0002	0.99	0.9969	0.993	0.9937	0.9992	0.9944	0.9926	0.997	0.9915	0.9946	0.9933	0.9954	0.9976	0.9958	0.9984	0.9956	0.9924	0.9948	0.997	0.9943	1.0002	0.9964	0.9969	0.9918	0.9991	0.9922
0.9959	0.9973	0.9956	0.9978	1.0016	0.9958	0.9977	0.9988	0.9962	0.9938	1.0049	1.0003	0.9991	0.9949	1.0014	1.0007	0.9957	0.9964	0.9946	0.9913	0.9996	0.9988	0.9952	0.9955	1.0049	0.9956	1.0021	1.0019	0.9966	0.9968	0.9967	0.997	0.9978	0.9965	0.9959	0.9958	0.9976	0.9972	0.9973	0.994	0.9988	0.9926	0.997	1.0004	0.9958	1.0001	0.9908	0.9906	0.9943	0.9979
0.9974	0.9974	0.9982	0.9936	1.0004	1.0016	0.9926	0.9981	0.9996	0.9939	0.9918	0.9974	0.996	1.0063	0.9988	0.9987	0.995	0.9979	0.9986	0.996	0.996	0.9949	0.998	0.9945	0.9938	1.0005	0.9961	0.9957	0.9952	0.9957	0.9968	0.999	0.9964	0.9923	0.993	1.0026	0.9971	0.998	0.9955	0.9976	0.9964	0.9942	1.0007	1.0018	0.9939	0.9969	0.9974	0.995	0.998	0.9939
0.9971	1.0003	0.9963	0.9964	0.9995	0.9968	1.002	1.003	0.9923	0.995	1.0055	0.9991	0.9941	0.9935	1.0014	0.9991	0.993	0.9954	0.995	0.9971	0.9922	0.997	0.9986	0.9997	1.0075	1.0006	0.9966	0.9988	0.9958	1.0022	0.996	0.9949	0.9954	0.9941	0.9948	0.996	0.9989	0.9928	0.9956	0.9973	0.9905	0.9923	0.9949	1.0019	0.9966	0.9962	1.0021	0.9931	0.9973	0.9953
1.0026	1.0026	0.9918	0.997	1.0043	0.9972	0.9985	0.9935	0.9945	0.9986	0.996	0.9995	0.9964	1.0014	0.9971	0.9956	0.993	0.9932	0.9886	0.9966	0.9932	0.9948	0.9922	0.9975	0.999	1.0031	1.0036	1.0037	0.9945	0.9915	0.9912	0.9908	0.9922	0.9962	0.9938	1.0007	0.9973	0.9925	0.9989	0.9982	0.9904	0.9972	1	0.9926	0.9889	1.002	0.9976	0.9992	0.991	0.9931
1.0016	1.0012	0.9909	0.995	0.9966	0.9998	0.9923	1.0005	0.9977	0.9992	0.9967	0.9986	0.9913	0.9952	0.9868	0.9971	1.0036	0.996	0.998	0.995	1.0023	1	0.9877	1.0008	0.9859	0.9954	0.9892	0.9987	0.9967	0.9985	0.9991	0.9949	1.0005	0.9931	0.998	0.9922	0.9948	1.0024	1.001	0.999	0.997	0.9954	0.9963	0.9962	0.9974	1.0006	0.9969	0.9976	0.9948	0.9953
0.9934	1.0022	0.9995	0.9932	0.9961	1.0025	0.9924	0.9911	0.9948	0.9966	0.9942	0.997	0.9937	0.9983	0.9922	0.9977	0.9968	0.9944	0.9955	0.9878	0.9941	0.9992	0.9954	0.9989	0.9955	0.9985	0.995	0.9991	0.9946	0.9983	0.9921	0.9948	0.9989	0.995	0.9996	1.0021	1.0027	1.0022	0.999	0.9998	0.9954	0.991	0.999	0.9959	0.9962	0.9947	0.9977	0.9961	0.9964	0.9982
0.9979	0.9986	1.001	0.999	0.9994	0.997	0.983	0.99	1.0014	0.996	0.998	0.9972	0.9949	1.0013	0.9965	1.0006	1.0008	0.9933	0.9946	0.9926	1.0037	0.9959	0.9947	0.9964	0.9921	0.9999	0.9994	1.0022	0.9924	1.0003	0.9912	0.9945	0.9976	0.993	0.995	0.9987	0.9979	1.0026	0.9912	1.0063	0.9952	0.9985	1.0007	0.9966	0.995	0.9978	0.995	0.9989	0.9966	0.9968
0.9986	0.9999	1.002	0.9947	0.9907	0.9966	1.0006	1.0015	0.9992	0.9992	0.9927	0.9945	1.0009	1.0035	0.9956	1.004	1.0081	0.9938	0.997	0.9971	0.9975	0.9969	0.9949	0.9959	0.9929	1.0011	0.9944	0.9933	1.0015	0.9961	0.9951	0.9935	0.9936	0.9928	0.998	0.9996	0.9959	0.9952	0.9944	0.9962	0.9898	0.999	0.9942	0.9922	0.9964	0.9976	0.9881	0.9944	0.9996	1.0012
0.9949	0.9958	0.9969	0.9979	1.0025	0.9949	1.0035	0.9968	0.9944	0.9937	0.9928	1.006	0.9959	0.9943	0.9964	0.9968	0.9931	1.0021	0.9882	0.9932	0.9947	0.9946	0.9987	0.9943	1	0.9905	1.001	0.9991	0.9986	0.9946	0.9928	0.996	0.9962	0.994	1.0019	0.9984	0.994	1.0054	1.0036	0.996	0.9962	0.9944	0.9937	0.9937	0.9973	1.0042	0.9984	1.0024	0.9996	0.9963
0.9928	0.9928	0.9978	1.0005	0.994	0.9981	0.9952	1.0026	1.0034	0.9983	0.9966	0.9946	0.9957	0.9939	0.991	1.0045	0.9992	1.0006	1.0038	0.9968	0.9973	0.9969	0.992	1.001	0.9931	0.9985	1.0087	0.994	1.0002	0.9949	0.9968	0.9979	0.9972	1.0017	1.0019	1.0018	0.9954	0.997	0.9981	1.0003	0.9927	0.996	0.9997	0.9933	0.9965	0.9947	0.9973	1.0024	1.0022	0.9998
1	0.9956	0.9973	0.9936	0.996	0.9948	0.9949	0.9944	0.9974	1.0018	0.9944	0.9909	0.9959	0.9948	0.9934	0.9958	0.9994	0.9919	0.9954	0.9938	0.9879	0.9955	0.9944	0.9995	0.9965	0.9977	0.9983	0.994	0.9957	0.9932	0.9952	0.9954	0.9916	0.996	0.9959	1	0.9992	0.9962	1.0041	0.9918	0.9931	0.9997	0.9964	0.9976	1.0005	0.9933	0.9948	0.9954	1.0058	0.9997
0.9978	0.9956	0.9963	0.9909	1.0015	1.0003	0.9972	0.9907	0.9965	0.9942	0.9959	0.9873	0.9984	1.0002	0.9947	0.9912	0.9921	0.9995	0.9884	0.9918	0.9928	1.0018	0.9984	0.9966	0.9963	1.0021	0.9942	0.9978	0.9913	1.0002	0.9987	0.9949	1.0018	0.9875	0.9973	0.9956	0.9902	0.9966	0.995	1.0013	0.9926	0.997	1.0013	0.9953	0.993	1.001	0.9974	0.993	0.9962	0.9957
0.9947	0.9897	0.9976	0.9999	1.0025	0.9999	0.9956	0.9947	0.9953	0.9978	1.0029	0.9931	0.9962	0.9953	0.9985	0.9982	0.9943	0.9908	0.9961	0.993	0.997	0.998	1.0018	0.9932	1.0066	0.9954	0.9983	0.9918	1.0005	1.0023	1.0025	0.9981	0.9973	0.9968	0.9997	1.0046	1.0016	1.0002	0.9978	0.9999	0.9977	0.9978	0.9912	1.0005	0.9939	0.9975	0.999	0.9946	0.9965	0.9925
[truncated: 71 more columns]
