# Supplementary material for: Quantum enhanced radio detection and ranging with solid spins
Source: Nat Commun. 2023 Mar 9;14:1288. doi: 10.1038/s41467-023-36929-8 (PMC9998632; doi:10.1038/s41467-023-36929-8)
Supplement: Supplementary file 3 — Source data [file 41467_2023_36929_MOESM3_ESM.zip › sourcedata/fig2e.xls]

## Sheet: Sheet1
Measurement	FL
1	0.921177
2	0.922379
3	0.923414
4	0.919942
5	0.925474
6	0.919595
7	0.921239
8	0.919941
9	0.92232
10	0.921528
11	0.920654
12	0.923511
13	0.922316
14	0.922005
15	0.922586
16	0.921144
17	0.921491
18	0.923961
19	0.92147
20	0.921704
21	0.92396
22	0.920127
23	0.921991
24	0.921685
25	0.921686
26	0.919191
27	0.923496
28	0.919224
29	0.923656
30	0.921006
31	0.923005
32	0.924039
33	0.920412
34	0.922418
35	0.921839
36	0.922757
37	0.920899
38	0.920536
39	0.920988
40	0.922962
41	0.929196
42	0.932758
43	0.931911
44	0.92858
45	0.9287
46	0.930311
47	0.930313
48	0.930597
49	0.934081
50	0.932284
51	0.932296
52	0.930499
53	0.930198
54	0.92925
55	0.929808
56	0.931926
57	0.929316
58	0.932503
59	0.93058
60	0.931387
61	0.930715
62	0.927309
63	0.930762
64	0.930761
65	0.928992
66	0.92821
67	0.933764
68	0.930924
69	0.930821
70	0.931325
71	0.93089
72	0.932195
73	0.93066
74	0.931346
75	0.932594
76	0.931667
77	0.933871
78	0.933276
79	0.93356
80	0.931559
81	0.941324
82	0.940238
83	0.94138
84	0.942576
85	0.940535
86	0.943865
87	0.942161
88	0.941663
89	0.940009
90	0.943185
91	0.94396
92	0.939468
93	0.941307
94	0.941975
95	0.94052
96	0.942872
97	0.943232
98	0.943439
99	0.939325
100	0.943115
101	0.943652
102	0.941562
103	0.941043
104	0.94325
105	0.942932
106	0.940067
107	0.941084
108	0.940758
109	0.940151
110	0.941082
111	0.940342
112	0.941413
113	0.94127
114	0.9437
115	0.940008
116	0.940549
117	0.939268
118	0.938249
119	0.937871
120	0.94023
121	0.950269
122	0.947753
123	0.948598
124	0.948595
125	0.950198
126	0.948786
127	0.950551
128	0.95086
129	0.948846
130	0.947018
131	0.950306
132	0.950965
133	0.948823
134	0.950653
135	0.949574
136	0.95263
137	0.949517
138	0.950005
139	0.950516
140	0.951581
141	0.948342
142	0.949266
143	0.951068
144	0.95006
145	0.95024
146	0.950497
147	0.951065
148	0.949869
149	0.947964
150	0.952154
151	0.948208
152	0.95047
153	0.948667
154	0.950448
155	0.949733
156	0.948513
157	0.948323
158	0.947243
159	0.951552
160	0.948975
161	0.957529
162	0.95588
163	0.955903
164	0.956216
165	0.957206
166	0.959194
167	0.958194
168	0.958514
169	0.960143
170	0.957281
171	0.955154
172	0.958643
173	0.957904
174	0.957534
175	0.958278
176	0.958889
177	0.960371
178	0.957084
179	0.957597
180	0.957561
181	0.960491
182	0.957277
183	0.957559
184	0.959971
185	0.957125
186	0.96041
187	0.956178
188	0.959163
189	0.959656
190	0.96028
191	0.958991
192	0.95717
193	0.956935
194	0.95895
195	0.959537
196	0.958827
197	0.95765
198	0.958734
199	0.955952
200	0.958587
201	0.962307
202	0.965086
203	0.965339
204	0.963062
205	0.966704
206	0.964046
207	0.966598
208	0.965633
209	0.964639
210	0.966049
211	0.96428
212	0.962917
213	0.962132
214	0.965402
215	0.965945
216	0.966823
217	0.965306
218	0.966327
219	0.966385
220	0.963229
221	0.965409
222	0.96454
223	0.965127
224	0.965138
225	0.964185
226	0.965033
227	0.963511
228	0.965964
229	0.967713
230	0.965088
231	0.964305
232	0.966338
233	0.963752
234	0.965106
235	0.96652
236	0.967132
237	0.962408
238	0.965182
239	0.963744
240	0.96619
241	0.965097
242	0.964329
243	0.96353
244	0.965056
245	0.965639
246	0.96273
247	0.964793
248	0.96645
249	0.964258
250	0.963609
251	0.968971
252	0.966466
253	0.962751
254	0.967305
255	0.968081
256	0.964874
257	0.965666
258	0.966873
259	0.966027
260	0.967702
261	0.964991
262
263
264
265
266
