# Supplementary material for: Quantum enhanced radio detection and ranging with solid spins
Source: Nat Commun. 2023 Mar 9;14:1288. doi: 10.1038/s41467-023-36929-8 (PMC9998632; doi:10.1038/s41467-023-36929-8)
Supplement: Supplementary file 3 — Source data [file 41467_2023_36929_MOESM3_ESM.zip › sourcedata/fig3b.xls]

## Sheet: Sheet1
Position/mm	N=1	Standard error	N=1.8	Standard error	Position/mm	N=4	Standard error
-2.3	0.91036	0.000427009	0.966425	0.000820102	-2.3	0.949271	0.000297715
-1.05	0.910876	0.000425149	0.966371	0.000807718	-1.675	0.949657	0.000537933
0.2	0.910139	0.000308548	0.965164	0.000723477	-1.05	0.947602	0.000247718
1.45	0.909896	0.000349819	0.965678	0.000869583	-0.425	0.946679	0.000888888
2.7	0.911522	0.000601339	0.965608	0.000610713	0.2	0.94801	0.000792158
3.95	0.911565	0.000309313	0.964741	0.000588092	0.825	0.946189	0.00027853
5.2	0.910925	0.000448704	0.962027	0.000332826	1.45	0.945409	0.000311484
6.45	0.912422	0.000560646	0.961979	0.000371019	2.075	0.941825	0.00040744
7.7	0.913677	0.000489533	0.959107	0.000691393	2.7	0.939536	0.000320594
8.95	0.915303	0.000642151	0.955202	0.000405418	3.325	0.938071	0.000643681
10.2	0.916415	0.000487478	0.949955	0.000690804	3.95	0.934574	0.000537871
11.45	0.91922	0.000388065	0.943521	0.000437028	4.575	0.931382	0.000508563
12.7	0.922546	0.000741738	0.933869	0.000338845	5.2	0.926112	0.00122475
13.95	0.927612	0.000405106	0.927998	0.000838314	5.825	0.920424	0.00101467
15.2	0.93399	0.000497246	0.917854	0.000776934	6.45	0.91719	0.000729068
16.45	0.941648	0.000313761	0.911179	0.00096497	7.075	0.911468	0.000456902
17.7	0.94987	0.000763771	0.909775	0.000978536	7.7	0.911071	0.000523851
18.95	0.960321	0.000402452	0.912627	0.000229982	8.325	0.906719	0.000560913
20.2	0.96998	0.000811247	0.92238	0.00111312	8.95	0.905748	0.000230875
21.45	0.979886	0.000415162	0.93806	0.0010099	9.575	0.902689	0.000627995
22.7	0.990362	0.000487519	0.956793	0.000972839	10.2	0.90201	0.000776634
23.95	0.99755	0.000527231	0.976703	0.000488357	10.825	0.901686	0.000400366
25.2	1.00387	0.000285345	0.989951	0.000370629	11.45	0.902161	0.000571318
26.45	1.0058	0.000249729	0.997937	0.000542257	12.075	0.907543	0.000846365
27.7	1.00335	0.000309381	0.992088	0.000364917	12.7	0.912588	0.000571132
28.95	0.999623	0.000440317	0.978539	0.00133699	13.325	0.921397	0.000216983
30.2	0.991153	0.000339863	0.959411	0.000838757	13.95	0.931226	0.00040161
31.45	0.982547	0.000325779	0.937318	0.00114563	14.575	0.941981	0.00055634
32.7	0.971121	0.000510527	0.919415	0.00082915	15.2	0.954725	0.000476031
33.95	0.960916	0.000281343	0.909828	0.000891326	15.825	0.966977	0.000826029
35.2	0.950956	0.000534299	0.906912	0.000414658	16.45	0.977894	0.0006355
36.45	0.941548	0.000679341	0.910077	0.00112415	17.075	0.984013	0.000518672
37.7	0.934988	0.000351539	0.918089	0.000720631	17.7	0.987964	0.000595
38.95	0.928242	0.000562075	0.929	0.000332327	18.325	0.987165	0.000740876
40.2	0.923402	0.000716143	0.938745	0.000735201	18.95	0.981376	0.000858307
41.45	0.918638	0.000434512	0.946417	0.000858543	19.575	0.972982	0.000694057
42.7	0.915926	0.000339541	0.953078	0.00103047	20.2	0.962048	0.00012471
43.95	0.914223	0.000404173	0.957791	0.000725887	20.825	0.94832	0.000357625
45.2	0.912999	0.00070119	0.959828	0.000437133	21.45	0.936079	0.000554156
46.45	0.912206	0.000971481	0.962364	0.000514961	22.075	0.93149	0.000550679
					22.7	0.931624	0.000573736
					23.325	0.939716	0.000628707
					23.95	0.954375	0.000881764
					24.575	0.96973	0.000812573
					25.2	0.986257	0.00045456
					25.825	0.99631	0.000498907
					26.45	1.00058	0.000271215
					27.075	0.995472	0.000743874
					27.7	0.982586	0.00048275
					28.325	0.964285	0.000844603
					28.95	0.946777	0.000614291
					29.575	0.932289	0.000640956
					30.2	0.924737	0.000223715
					30.825	0.92662	0.000557891
					31.45	0.933694	0.000830593
					32.075	0.946562	0.000637511
					32.7	0.959804	0.000390717
					33.325	0.974331	0.000412267
					33.95	0.983235	0.000536034
					34.575	0.986523	0.000588668
					35.2	0.983736	0.000734049
					35.825	0.976422	0.000287691
					36.45	0.964908	0.000636907
					37.075	0.952161	0.000247941
					37.7	0.939159	0.00048084
					38.325	0.927063	0.000379749
					38.95	0.917322	0.000627966
					39.575	0.909051	0.000769932
					40.2	0.904092	0.000524701
					40.825	0.901128	0.000452645
					41.45	0.901212	0.000326727
					42.075	0.902403	0.000752729
					42.7	0.906306	0.000515502
					43.325	0.910611	0.000434934
					43.95	0.913721	0.000645387
					44.575	0.918192	0.000484305
					45.2	0.92173	0.000351711
					45.825	0.924136	0.000734433
