# Supplementary material for: Quantum enhanced radio detection and ranging with solid spins
Source: Nat Commun. 2023 Mar 9;14:1288. doi: 10.1038/s41467-023-36929-8 (PMC9998632; doi:10.1038/s41467-023-36929-8)
Supplement: Supplementary file 3 — Source data [file 41467_2023_36929_MOESM3_ESM.zip › sourcedata/fig3c.xls]

## Sheet: Sheet1
	FWHM
	mm
N	Experimental FWHM		N	FWHM=1/N	FWHM=1/N^1/2
1	15.94	0.199625	1	15.94	15.94
1.8	8.3	0.0223607	1.16667	13.6629	14.7576
2.8	5.82143	0.0981114	1.33333	11.955	13.8044
4	3.8	0.0889757	1.5	10.6267	13.015
6	2.54	0.0748331	1.66667	9.564	12.3471
			1.83333	8.69455	11.7725
			2	7.97	11.2713
			2.16667	7.35692	10.8291
			2.33333	6.83143	10.4352
			2.5	6.376	10.0813
			2.66667	5.9775	9.76122
			2.83333	5.62588	9.46977
			3	5.31333	9.20296
			3.16667	5.03368	8.95751
			3.33333	4.782	8.7307
			3.5	4.55429	8.52029
			3.66667	4.34727	8.32439
			3.83333	4.15826	8.14142
			4	3.985	7.97
			4.16667	3.8256	7.80897
			4.33333	3.67846	7.65733
			4.5	3.54222	7.51419
			4.66667	3.41571	7.37879
			4.83333	3.29793	7.25045
			5	3.188	7.12858
			5.16667	3.08516	7.01267
			5.33333	2.98875	6.90222
			5.5	2.89818	6.79684
			5.66667	2.81294	6.69614
			5.83333	2.73257	6.59979
			6	2.65667	6.50748
			6.16667	2.58486	6.41894
			6.33333	2.51684	6.33391
			6.5	2.45231	6.25218
			6.66667	2.391	6.17354
			6.83333	2.33268	6.09778
			7	2.27714	6.02475
			7.16667	2.22419	5.95429
			7.33333	2.17364	5.88624
			7.5	2.12533	5.82047
