# Supplementary material for: Quantum enhanced radio detection and ranging with solid spins
Source: Nat Commun. 2023 Mar 9;14:1288. doi: 10.1038/s41467-023-36929-8 (PMC9998632; doi:10.1038/s41467-023-36929-8)
Supplement: Supplementary file 3 — Source data [file 41467_2023_36929_MOESM3_ESM.zip › sourcedata/fig3d.xls]

## Sheet: Sheet1
Position/mm	N=1	N=1.8	Position/mm	N=4
-1.3	-1.408e-05	-0.00096576	-2.3	0.00061792
-0.05	7.088e-05	0.00041152	-1.675	-0.003288
1.2	-0.00033968	-5.584e-05	-1.05	-0.00147712
2.45	0.00153984	-0.00069344	-0.425	0.00213024
3.7	0.00041136	-0.00217136	0.2	-0.00291392
4.95	0.000392	-3.84e-05	0.825	-0.00124736
6.2	0.00108176	-0.0022976	1.45	-0.00573568
7.45	0.00066384	-0.00312384	2.075	-0.00366112
8.7	0.00282688	-0.0041976	2.7	-0.00234432
9.95	0.00276928	-0.00514736	3.325	-0.00559584
11.2	0.00365152	-0.00772208	3.95	-0.00510624
12.45	0.00673424	-0.00469632	4.575	-0.00843296
13.7	0.00581008	-0.00811536	5.2	-0.00910112
14.95	0.00701984	-0.00533984	5.825	-0.00517344
16.2	0.00719968	-0.00112368	6.45	-0.00915616
17.45	0.00980496	0.00228192	7.075	-0.00063456
18.7	0.00713008	0.00780256	7.7	-0.00696288
19.95	0.00799248	0.0125442	8.325	-0.00155456
21.2	0.00600624	0.0149862	8.95	-0.0048944
22.45	0.0035712	0.0159277	9.575	-0.00108544
23.7	6.24e-05	0.0105982	10.2	-0.00051808
24.95	-0.00147872	0.00638896	10.825	0.00075904
26.2	-0.0050352	-0.0046792	11.45	0.00861152
27.45	-0.00596352	-0.0108387	12.075	0.00807168
28.7	-0.008764	-0.0153027	12.7	0.0140954
29.95	-0.00833968	-0.0176744	13.325	0.0157258
31.2	-0.00918784	-0.0143221	13.95	0.017208
32.45	-0.00772896	-0.00766976	14.575	0.0203907
33.7	-0.0063272	-0.00233296	15.2	0.0196026
34.95	-0.00599984	0.00253232	15.825	0.0174669
36.2	-0.0050176	0.0064096	16.45	0.00979136
37.45	-0.00373808	0.00872832	17.075	0.00632192
38.7	-0.00320096	0.00779584	17.7	-0.00127872
39.95	-0.00122816	0.00613824	18.325	-0.00926208
41.2	-0.00068208	0.00532848	18.95	-0.013431
42.45	-0.00088096	0.00377056	19.575	-0.0174938
43.7	-0.00037536	0.00162944	20.2	-0.0219648
44.95	-0.00050112	0.00202912	20.825	-0.0195866
46.2	0.00010144	0.00046784	21.45	-0.00734208
47.45	-0.00033568	-0.00033296	22.075	0.00021408
			22.7	0.0129469
			23.325	0.0234554
			23.95	0.024567
			24.575	0.0264438
			25.2	0.0160848
			25.825	0.00683616
			26.45	-0.0081776
			27.075	-0.0206166
			27.7	-0.0292813
			28.325	-0.0280131
			28.95	-0.0231818
			29.575	-0.0120826
			30.2	0.00301344
			30.825	0.0113171
			31.45	0.0205888
			32.075	0.0211878
			32.7	0.0232438
			33.325	0.0142451
			33.95	0.0052608
			34.575	-0.00445792
			35.2	-0.011703
			35.825	-0.0184218
			36.45	-0.0203952
			37.075	-0.0208045
			37.7	-0.019353
			38.325	-0.0155856
			38.95	-0.0132333
			39.575	-0.00793408
			40.2	-0.00474304
			40.825	0.00013408
			41.45	0.00190624
			42.075	0.00624416
			42.7	0.00688832
			43.325	0.00497568
			43.95	0.00715328
			44.575	0.00566112
			45.2	0.00384928
