# Supplementary material for: Quantum enhanced radio detection and ranging with solid spins
Source: Nat Commun. 2023 Mar 9;14:1288. doi: 10.1038/s41467-023-36929-8 (PMC9998632; doi:10.1038/s41467-023-36929-8)
Supplement: Supplementary file 3 — Source data [file 41467_2023_36929_MOESM3_ESM.zip › sourcedata/fig3e.xls]

## Sheet: Sheet1
N	Experiments	Error	N	N depen	N^1/2 Dpent
1	0.009522	0.000247241	1	0.00952	0.00952
1.8	0.015516	0.000344813	1.33333	0.0126933	0.0109927
2.8	0.0216027	0.000498116	1.66667	0.0158667	0.0122903
4	0.0257307	0.000750358	2	0.01904	0.0134633
6	0.02876	0.000673984	2.33333	0.0222133	0.014542
			2.66667	0.0253867	0.0155461
			3	0.02856	0.0164891
			3.33333	0.0317333	0.0173811
			3.66667	0.0349067	0.0182294
			4	0.03808	0.01904
			4.33333	0.0412533	0.0198175
			4.66667	0.0444267	0.0205656
			5	0.0476	0.0212874
			5.33333	0.0507733	0.0219855
			5.66667	0.0539467	0.0226621
			6	0.05712	0.0233191
			6.33333	0.0602933	0.0239581
			6.66667	0.0634667	0.0245805
			7	0.06664	0.0251876
			7.33333	0.0698133	0.0257803
			7.66667	0.0729867	0.0263597
			8	0.07616	0.0269266
			8.33333	0.0793333	0.0274819
			8.66667	0.0825067	0.0280261
			9	0.08568	0.02856
			9.33333	0.0888533	0.0290841
			9.66667	0.0920267	0.0295989
			10	0.0952	0.0301049
			10.3333	0.0983733	0.0306025
			10.6667	0.101547	0.0310922
