# Supplementary material for: Quantum enhanced radio detection and ranging with solid spins
Source: Nat Commun. 2023 Mar 9;14:1288. doi: 10.1038/s41467-023-36929-8 (PMC9998632; doi:10.1038/s41467-023-36929-8)
Supplement: Supplementary file 3 — Source data [file 41467_2023_36929_MOESM3_ESM.zip › sourcedata/fig4a.xls]

## Sheet: fig4a
time/s	intensity
0.1	0.970279
0.2	0.971423
0.3	0.966788
0.4	0.96563
0.5	0.971178
0.6	0.970671
0.7	0.972788
0.8	0.967993
0.9	0.970119
1	0.971577
1.1	0.968223
1.2	0.970379
1.3	0.969256
1.4	0.972939
1.5	0.975601
1.6	0.968928
1.7	0.965799
1.8	0.969236
1.9	0.970244
2	0.968483
2.1	0.967741
2.2	0.970009
2.3	0.967775
2.4	0.970736
2.5	0.965137
2.6	0.971398
2.7	0.964066
2.8	0.968737
2.9	0.970149
3	0.965195
3.1	0.969686
3.2	0.969198
3.3	0.970677
3.4	0.970664
3.5	0.968593
3.6	0.969193
3.7	0.967938
3.8	0.9687
3.9	0.974771
4	0.968256
4.1	0.970673
4.2	0.972229
4.3	0.96908
4.4	0.969256
4.5	0.966457
4.6	0.972153
4.7	0.972728
4.8	0.970733
4.9	0.967218
5	0.968848
5.1	0.972765
5.2	0.968138
5.3	0.966844
5.4	0.96574
5.5	0.969452
5.6	0.968855
5.7	0.966814
5.8	0.968496
5.9	0.967651
6	0.968907
6.1	0.970369
6.2	0.970106
6.3	0.969556
6.4	0.970964
6.5	0.970072
6.6	0.968892
6.7	0.969476
6.8	0.967811
6.9	0.967111
7	0.970136
7.1	0.965816
7.2	0.964772
7.3	0.968489
7.4	0.969767
7.5	0.969669
7.6	0.965976
7.7	0.968779
7.8	0.966868
7.9	0.97183
8	0.968792
8.1	0.971271
8.2	0.971904
8.3	0.968084
8.4	0.967289
8.5	0.970792
8.6	0.963827
8.7	0.967922
8.8	0.96785
8.9	0.969735
9	0.968425
9.1	0.965995
9.2	0.970175
9.3	0.966879
9.4	0.968781
9.5	0.96634
9.6	0.967344
9.7	0.964931
9.8	0.966737
9.9	0.969475
10	0.968745
10.1	0.965951
10.2	0.968162
10.3	0.967922
10.4	0.964411
10.5	0.965503
10.6	0.967046
10.7	0.970713
10.8	0.970245
10.9	0.970885
11	0.967767
11.1	0.963875
11.2	0.965751
11.3	0.968147
11.4	0.970198
11.5	0.968055
11.6	0.968024
11.7	0.971861
11.8	0.970235
11.9	0.969063
12	0.966496
12.1	0.964258
12.2	0.968383
12.3	0.970257
12.4	0.972407
12.5	0.964349
12.6	0.971353
12.7	0.969719
12.8	0.970902
12.9	0.965196
13	0.966891
13.1	0.966148
13.2	0.971133
13.3	0.964883
13.4	0.965149
13.5	0.969573
13.6	0.967419
13.7	0.966319
13.8	0.968901
13.9	0.96727
14	0.971709
14.1	0.967898
14.2	0.965743
14.3	0.96935
14.4	0.971145
14.5	0.973206
14.6	0.970226
14.7	0.965628
14.8	0.967877
14.9	0.968457
15	0.969802
15.1	0.966963
15.2	0.969668
15.3	0.968704
15.4	0.970953
15.5	0.970251
15.6	0.964019
15.7	0.971202
15.8	0.967548
15.9	0.970397
16	0.973946
16.1	0.968109
16.2	0.970494
16.3	0.965955
16.4	0.96485
16.5	0.973004
16.6	0.969307
16.7	0.966328
16.8	0.971641
16.9	0.968569
17	0.969796
17.1	0.969075
17.2	0.968839
17.3	0.967651
17.4	0.969731
17.5	0.96601
17.6	0.973979
17.7	0.96935
17.8	0.964856
17.9	0.966951
18	0.967434
18.1	0.965878
18.2	0.971605
18.3	0.969243
18.4	0.969669
18.5	0.970697
18.6	0.963648
18.7	0.967355
18.8	0.968535
18.9	0.966547
19	0.968347
19.1	0.967956
19.2	0.970689
19.3	0.965306
19.4	0.962119
19.5	0.967487
19.6	0.966346
19.7	0.965536
19.8	0.966249
19.9	0.968039
20	0.967243
20.1	0.969066
20.2	0.966711
20.3	0.968011
20.4	0.968006
20.5	0.965533
20.6	0.967994
20.7	0.968339
20.8	0.968312
20.9	0.969989
21	0.964038
21.1	0.965423
21.2	0.966998
21.3	0.965868
21.4	0.967467
21.5	0.963063
21.6	0.96468
21.7	0.965687
21.8	0.969446
21.9	0.971228
22	0.970492
22.1	0.97154
22.2	0.970788
22.3	0.971954
22.4	0.969179
22.5	0.969646
22.6	0.966119
22.7	0.967932
22.8	0.967234
22.9	0.965782
23	0.969689
23.1	0.967626
23.2	0.966867
23.3	0.969493
23.4	0.967312
23.5	0.963302
23.6	0.968495
23.7	0.965346
23.8	0.96677
23.9	0.969629
24	0.967363
24.1	0.967027
24.2	0.969591
24.3	0.972022
24.4	0.971759
24.5	0.967744
24.6	0.970377
24.7	0.967026
24.8	0.969977
24.9	0.969464
25	0.965974
25.1	0.96643
25.2	0.965126
25.3	0.968817
25.4	0.969344
25.5	0.969914
25.6	0.971511
25.7	0.969543
25.8	0.970945
25.9	0.968952
26	0.96729
26.1	0.967491
26.2	0.965844
26.3	0.963233
26.4	0.968968
26.5	0.964408
26.6	0.965872
26.7	0.968584
26.8	0.966386
26.9	0.964133
27	0.970882
27.1	0.968882
27.2	0.970881
27.3	0.97019
27.4	0.967275
27.5	0.968758
27.6	0.965459
27.7	0.966365
27.8	0.969724
27.9	0.967107
28	0.965678
28.1	0.964902
28.2	0.9689
28.3	0.971725
28.4	0.970087
28.5	0.968852
28.6	0.966113
28.7	0.970273
28.8	0.970258
28.9	0.964974
29	0.967785
29.1	0.96788
29.2	0.968243
29.3	0.965353
29.4	0.967166
29.5	0.973138
29.6	0.970892
29.7	0.970124
29.8	0.963008
29.9	0.966317
30	0.969613
30.1	0.97043
30.2	0.968576
30.3	0.970007
30.4	0.967332
30.5	0.965941
30.6	0.966561
30.7	0.965291
30.8	0.968275
30.9	0.96606
31	0.970287
31.1	0.969464
31.2	0.970276
31.3	0.968918
31.4	0.965825
31.5	0.971565
31.6	0.967321
31.7	0.971144
31.8	0.965784
31.9	0.966834
32	0.967927
32.1	0.970399
32.2	0.969477
32.3	0.96684
32.4	0.967799
32.5	0.96449
32.6	0.970798
32.7	0.965604
32.8	0.965422
32.9	0.965494
33	0.969035
33.1	0.967354
33.2	0.971995
33.3	0.96787
33.4	0.964312
33.5	0.966583
33.6	0.968016
33.7	0.972199
33.8	0.971481
33.9	0.97063
34	0.967138
34.1	0.967111
34.2	0.971424
34.3	0.970729
34.4	0.967175
34.5	0.966132
34.6	0.968885
34.7	0.965744
34.8	0.968088
34.9	0.966708
35	0.968724
35.1	0.965576
35.2	0.965955
35.3	0.9659
35.4	0.967632
35.5	0.966991
35.6	0.969111
35.7	0.967552
35.8	0.966358
35.9	0.969325
36	0.963375
36.1	0.965282
36.2	0.9704
36.3	0.965594
36.4	0.968219
36.5	0.968514
36.6	0.967997
36.7	0.965632
36.8	0.968544
36.9	0.967747
37	0.973316
37.1	0.971099
37.2	0.967047
37.3	0.971312
37.4	0.967213
37.5	0.967091
37.6	0.968452
37.7	0.968868
37.8	0.966669
37.9	0.966526
38	0.964609
38.1	0.969101
38.2	0.968655
38.3	0.967858
38.4	0.967201
38.5	0.966888
38.6	0.968015
38.7	0.96409
38.8	0.97062
38.9	0.969501
39	0.966665
39.1	0.966493
39.2	0.965333
39.3	0.967256
39.4	0.969459
39.5	0.968804
39.6	0.967841
39.7	0.970359
39.8	0.969123
39.9	0.968067
40	0.966812
40.1	0.968917
40.2	0.968145
40.3	0.966959
40.4	0.969871
40.5	0.966252
40.6	0.970984
40.7	0.965859
40.8	0.969251
40.9	0.966193
41	0.968222
41.1	0.966625
41.2	0.968894
41.3	0.966162
41.4	0.968617
41.5	0.968272
41.6	0.964829
41.7	0.961203
41.8	0.97198
41.9	0.967523
42	0.968774
42.1	0.970397
42.2	0.966302
42.3	0.965356
42.4	0.96413
42.5	0.966064
42.6	0.966351
42.7	0.969579
42.8	0.975964
42.9	0.971022
43	0.975404
43.1	0.96597
43.2	0.9683
43.3	0.969306
43.4	0.961562
43.5	0.966922
43.6	0.968167
43.7	0.971884
43.8	0.967547
43.9	0.964363
44	0.968373
44.1	0.964699
44.2	0.968749
44.3	0.96449
44.4	0.968103
44.5	0.968117
44.6	0.966569
44.7	0.962324
44.8	0.968335
44.9	0.969852
45	0.969892
45.1	0.970479
45.2	0.963316
45.3	0.971461
45.4	0.968991
45.5	0.971053
45.6	0.967958
45.7	0.967554
45.8	0.966751
45.9	0.966251
46	0.970919
46.1	0.970049
46.2	0.965503
46.3	0.962713
46.4	0.968198
46.5	0.967657
46.6	0.965161
46.7	0.96973
46.8	0.97193
46.9	0.965902
47	0.966166
47.1	0.969572
47.2	0.966095
47.3	0.965735
47.4	0.970599
47.5	0.966295
47.6	0.968386
47.7	0.971909
47.8	0.968498
47.9	0.968431
48	0.968513
48.1	0.96847
48.2	0.965986
48.3	0.968685
48.4	0.967168
48.5	0.965587
48.6	0.966391
48.7	0.967328
48.8	0.969862
48.9	0.965221
49	0.968522
49.1	0.966402
49.2	0.964237
49.3	0.966386
49.4	0.971223
49.5	0.969927
49.6	0.967603
49.7	0.9698
49.8	0.968641
49.9	0.96585
50	0.964701
50.1	0.967517
50.2	0.968211
50.3	0.964796
50.4	0.966242
50.5	0.964722
50.6	0.967211
50.7	0.966895
50.8	0.969126
50.9	0.962098
51	0.964527
51.1	0.968954
51.2	0.970818
51.3	0.970146
51.4	0.964942
51.5	0.96696
51.6	0.970234
51.7	0.967934
51.8	0.968474
51.9	0.96749
52	0.96497
52.1	0.965929
52.2	0.967022
52.3	0.968816
52.4	0.969777
52.5	0.96689
52.6	0.967569
52.7	0.966941
52.8	0.968004
52.9	0.971002
53	0.962411
53.1	0.970694
53.2	0.970582
53.3	0.968351
53.4	0.96684
53.5	0.965354
53.6	0.964872
53.7	0.968287
53.8	0.965061
53.9	0.966422
54	0.963925
54.1	0.966854
54.2	0.971251
54.3	0.965861
54.4	0.967125
54.5	0.965563
54.6	0.968042
54.7	0.972255
54.8	0.968454
54.9	0.967863
55	0.965842
55.1	0.966013
55.2	0.971248
55.3	0.965933
55.4	0.963432
55.5	0.967043
55.6	0.965343
55.7	0.967901
55.8	0.969196
55.9	0.963934
56	0.969527
56.1	0.972004
56.2	0.966077
56.3	0.968456
56.4	0.964526
56.5	0.967864
56.6	0.967978
56.7	0.967442
56.8	0.967314
56.9	0.972199
57	0.969432
57.1	0.970036
57.2	0.966532
57.3	0.966823
57.4	0.965835
57.5	0.969579
57.6	0.970287
57.7	0.966282
57.8	0.96521
57.9	0.969282
58	0.966447
58.1	0.968506
58.2	0.965663
58.3	0.967939
58.4	0.970107
58.5	0.964082
58.6	0.970289
58.7	0.969387
58.8	0.967203
58.9	0.969925
59	0.965346
59.1	0.969363
59.2	0.967726
59.3	0.972463
59.4	0.97104
59.5	0.96897
59.6	0.968734
59.7	0.97124
59.8	0.966194
59.9	0.968292
60	0.971979
60.1	0.970089
60.2	0.972293
60.3	0.968327
60.4	0.972188
60.5	0.967787
60.6	0.968707
60.7	0.968294
60.8	0.970254
60.9	0.96852
61	0.967768
61.1	0.966037
61.2	0.967715
61.3	0.966911
61.4	0.972397
61.5	0.964073
61.6	0.967825
61.7	0.965295
61.8	0.971061
61.9	0.972812
62	0.971327
62.1	0.967949
62.2	0.970351
62.3	0.969515
62.4	0.968872
62.5	0.966773
62.6	0.967225
62.7	0.968055
62.8	0.966936
62.9	0.971833
63	0.969086
63.1	0.969039
63.2	0.967087
63.3	0.971566
63.4	0.969635
63.5	0.966508
63.6	0.963741
63.7	0.96356
63.8	0.968422
63.9	0.970291
64	0.967954
64.1	0.965193
64.2	0.973265
64.3	0.968727
64.4	0.970497
64.5	0.967959
64.6	0.972045
64.7	0.966797
64.8	0.972482
64.9	0.967121
65	0.971925
65.1	0.968929
65.2	0.96713
65.3	0.969181
65.4	0.969839
65.5	0.969346
65.6	0.969376
65.7	0.971872
65.8	0.963168
65.9	0.967297
66	0.963987
66.1	0.964119
66.2	0.968752
66.3	0.967199
66.4	0.967753
66.5	0.970995
66.6	0.970796
66.7	0.965605
66.8	0.969577
66.9	0.967457
67	0.968758
67.1	0.967721
67.2	0.971169
67.3	0.969947
67.4	0.966728
67.5	0.96468
67.6	0.964116
67.7	0.967833
67.8	0.964621
67.9	0.96885
68	0.970812
68.1	0.964732
68.2	0.964314
68.3	0.965464
68.4	0.96415
68.5	0.966942
68.6	0.968053
68.7	0.965448
68.8	0.968258
68.9	0.966906
69	0.968622
69.1	0.968868
69.2	0.972255
69.3	0.974629
69.4	0.965415
69.5	0.970281
69.6	0.967939
69.7	0.967117
69.8	0.965936
69.9	0.965314
70	0.968882
70.1	0.969269
70.2	0.9665
70.3	0.970586
70.4	0.966694
70.5	0.969804
70.6	0.968273
70.7	0.967565
70.8	0.964734
70.9	0.968171
71	0.966015
71.1	0.970426
71.2	0.967603
71.3	0.969241
71.4	0.96605
71.5	0.969413
71.6	0.967153
71.7	0.96685
71.8	0.965246
71.9	0.965013
72	0.969721
72.1	0.965539
72.2	0.964215
72.3	0.974874
72.4	0.969414
72.5	0.963724
72.6	0.970235
72.7	0.965947
72.8	0.963157
72.9	0.969466
73	0.970662
73.1	0.966757
73.2	0.966125
73.3	0.965023
73.4	0.970495
73.5	0.969249
73.6	0.969943
73.7	0.967784
73.8	0.96851
73.9	0.969958
74	0.968322
74.1	0.970268
74.2	0.970762
74.3	0.963281
74.4	0.965378
74.5	0.968717
74.6	0.96697
74.7	0.969996
74.8	0.964598
74.9	0.968133
75	0.967516
75.1	0.967066
75.2	0.965525
75.3	0.968507
75.4	0.961396
75.5	0.966978
75.6	0.972264
75.7	0.965229
75.8	0.970077
75.9	0.968546
76	0.965657
76.1	0.960836
76.2	0.967649
76.3	0.963516
76.4	0.966784
76.5	0.965252
76.6	0.965347
76.7	0.965491
76.8	0.97317
76.9	0.966993
77	0.967293
77.1	0.969164
77.2	0.967443
77.3	0.969105
77.4	0.965151
77.5	0.965272
77.6	0.969421
77.7	0.971444
77.8	0.967399
77.9	0.969331
78	0.966176
78.1	0.969259
78.2	0.967138
78.3	0.966877
78.4	0.962318
78.5	0.965061
78.6	0.967594
78.7	0.962569
78.8	0.967542
78.9	0.962742
79	0.965841
79.1	0.968329
79.2	0.969321
79.3	0.967929
79.4	0.967549
79.5	0.965753
79.6	0.971911
79.7	0.96905
79.8	0.965996
79.9	0.969615
80	0.968163
80.1	0.965123
80.2	0.968277
80.3	0.965783
80.4	0.966511
80.5	0.967889
80.6	0.964965
80.7	0.967333
80.8	0.965829
80.9	0.966998
81	0.973006
81.1	0.966913
81.2	0.968733
81.3	0.965569
81.4	0.969073
81.5	0.967559
81.6	0.96845
81.7	0.967113
81.8	0.966178
81.9	0.964439
82	0.969933
82.1	0.964478
82.2	0.967446
82.3	0.967368
82.4	0.967583
82.5	0.969939
82.6	0.967711
82.7	0.966824
82.8	0.966614
82.9	0.964118
83	0.969369
83.1	0.964916
83.2	0.965741
83.3	0.967332
83.4	0.965572
83.5	0.964894
83.6	0.963337
83.7	0.965905
83.8	0.963792
83.9	0.964555
84	0.96671
84.1	0.963038
84.2	0.969122
84.3	0.967789
84.4	0.960668
84.5	0.966835
84.6	0.966092
84.7	0.967942
84.8	0.964695
84.9	0.966223
85	0.962447
85.1	0.965748
85.2	0.971063
85.3	0.963052
85.4	0.965162
85.5	0.966655
85.6	0.96625
85.7	0.967925
85.8	0.9687
85.9	0.968219
86	0.970563
86.1	0.969379
86.2	0.964945
86.3	0.968052
86.4	0.963266
86.5	0.963822
86.6	0.966083
86.7	0.968271
86.8	0.973158
86.9	0.965904
87	0.968035
87.1	0.96965
87.2	0.968328
87.3	0.967573
87.4	0.968743
87.5	0.968283
87.6	0.971824
87.7	0.971028
87.8	0.973135
87.9	0.964052
88	0.971011
88.1	0.966087
88.2	0.9631
88.3	0.967193
88.4	0.966342
88.5	0.968667
88.6	0.964577
88.7	0.969064
88.8	0.973126
88.9	0.969616
89	0.965471
89.1	0.969665
89.2	0.967251
89.3	0.967212
89.4	0.967044
89.5	0.963991
89.6	0.968269
89.7	0.96736
89.8	0.967676
89.9	0.969801
90	0.971264
90.1	0.967979
90.2	0.969147
90.3	0.966968
90.4	0.970117
90.5	0.965447
90.6	0.968836
90.7	0.969972
90.8	0.968413
90.9	0.963161
91	0.969099
91.1	0.964707
91.2	0.966982
91.3	0.96772
91.4	0.970246
91.5	0.965601
91.6	0.969208
91.7	0.968006
91.8	0.968469
91.9	0.967394
92	0.965818
92.1	0.968749
92.2	0.973461
92.3	0.967738
92.4	0.967968
92.5	0.967316
92.6	0.968557
92.7	0.966789
92.8	0.969005
92.9	0.970074
93	0.968216
93.1	0.966799
93.2	0.966815
93.3	0.968881
93.4	0.969975
93.5	0.968547
93.6	0.967313
93.7	0.967938
93.8	0.968292
93.9	0.965878
94	0.967684
94.1	0.964436
94.2	0.969585
94.3	0.967735
94.4	0.96976
94.5	0.970698
94.6	0.971685
94.7	0.965489
94.8	0.969601
94.9	0.967486
95	0.965171
95.1	0.967676
95.2	0.965697
95.3	0.966614
95.4	0.968932
95.5	0.968268
95.6	0.967502
95.7	0.97124
95.8	0.967288
95.9	0.967863
96	0.965631
96.1	0.967893
96.2	0.965679
96.3	0.962762
96.4	0.971654
96.5	0.969466
96.6	0.969727
96.7	0.96906
96.8	0.965412
96.9	0.968591
97	0.968274
97.1	0.968848
97.2	0.964029
97.3	0.971694
97.4	0.965477
97.5	0.967639
97.6	0.967342
97.7	0.967957
97.8	0.971341
97.9	0.967317
98	0.966713
98.1	0.967989
98.2	0.969549
98.3	0.972475
98.4	0.964623
98.5	0.96649
98.6	0.970874
98.7	0.970434
98.8	0.971603
98.9	0.964233
99	0.966617
99.1	0.97134
99.2	0.966695
99.3	0.965271
99.4	0.969265
99.5	0.964995
99.6	0.968936
99.7	0.968251
99.8	0.965224
99.9	0.965988
100	0.967719
100.1	0.967992
100.2	0.968383
100.3	0.966667
100.4	0.967325
100.5	0.968433
100.6	0.969377
100.7	0.971852
100.8	0.96904
100.9	0.97019
101	0.967809
101.1	0.971837
101.2	0.968225
101.3	0.968746
101.4	0.966503
101.5	0.965324
101.6	0.968475
101.7	0.967509
101.8	0.971037
101.9	0.966559
102	0.970741
102.1	0.963434
102.2	0.967453
102.3	0.965903
102.4	0.967928
102.5	0.966309
102.6	0.966625
102.7	0.965137
102.8	0.970738
102.9	0.966226
103	0.968892
103.1	0.962787
103.2	0.967446
103.3	0.970149
103.4	0.972182
103.5	0.968792
103.6	0.966573
103.7	0.964798
103.8	0.971596
103.9	0.969997
104	0.967874
104.1	0.969994
104.2	0.972241
104.3	0.964827
104.4	0.969229
104.5	0.964272
104.6	0.965785
104.7	0.962806
104.8	0.969246
104.9	0.968765
105	0.969051
105.1	0.973276
105.2	0.967487
105.3	0.965842
105.4	0.968375
105.5	0.970045
105.6	0.967444
105.7	0.96614
105.8	0.971193
105.9	0.96381
106	0.965571
106.1	0.967753
106.2	0.967332
106.3	0.965095
106.4	0.968812
106.5	0.96755
106.6	0.970942
106.7	0.970905
106.8	0.965965
106.9	0.966919
107	0.970803
107.1	0.970169
107.2	0.968984
107.3	0.972369
107.4	0.969566
107.5	0.971401
107.6	0.970163
107.7	0.96909
107.8	0.965278
107.9	0.972053
108	0.974104
108.1	0.967366
108.2	0.970989
108.3	0.974062
108.4	0.968107
108.5	0.969795
108.6	0.967075
108.7	0.96691
108.8	0.968397
108.9	0.971014
109	0.9722
109.1	0.967765
109.2	0.970534
109.3	0.966863
109.4	0.968436
109.5	0.9632
109.6	0.967969
109.7	0.970776
109.8	0.966375
109.9	0.967292
110	0.96989
110.1	0.967411
110.2	0.968181
110.3	0.967073
110.4	0.967225
110.5	0.96876
110.6	0.969322
110.7	0.969049
110.8	0.966818
110.9	0.973276
111	0.96808
111.1	0.964991
111.2	0.970086
111.3	0.972991
111.4	0.968333
111.5	0.965596
111.6	0.972314
111.7	0.968191
111.8	0.97294
111.9	0.967539
112	0.970209
112.1	0.965199
112.2	0.969049
112.3	0.968078
112.4	0.966814
112.5	0.965162
112.6	0.966426
112.7	0.972923
112.8	0.967015
112.9	0.96825
113	0.968829
113.1	0.96595
113.2	0.966833
113.3	0.97163
113.4	0.965112
113.5	0.967031
113.6	0.968447
113.7	0.963761
113.8	0.967793
113.9	0.966375
114	0.967308
114.1	0.967217
114.2	0.967477
114.3	0.965415
114.4	0.966077
114.5	0.966468
114.6	0.967194
114.7	0.967996
114.8	0.970448
114.9	0.967852
115	0.968721
115.1	0.963976
115.2	0.96847
115.3	0.968231
115.4	0.964841
115.5	0.970657
115.6	0.970243
115.7	0.965742
115.8	0.967951
115.9	0.967971
116	0.969425
116.1	0.96648
116.2	0.965198
116.3	0.966946
116.4	0.963333
116.5	0.967909
116.6	0.967408
116.7	0.965472
116.8	0.968775
116.9	0.967249
117	0.96847
117.1	0.965412
117.2	0.967013
117.3	0.964006
117.4	0.968925
117.5	0.96677
117.6	0.96542
117.7	0.968477
117.8	0.969442
117.9	0.966983
118	0.968252
118.1	0.96662
118.2	0.966519
118.3	0.969095
118.4	0.967006
118.5	0.970344
118.6	0.968598
118.7	0.963836
118.8	0.966445
118.9	0.966896
119	0.967536
119.1	0.968648
119.2	0.968598
119.3	0.964023
119.4	0.971871
119.5	0.966239
119.6	0.965489
119.7	0.964957
119.8	0.966577
119.9	0.965475
120	0.961564
120.1	0.969159
120.2	0.966906
120.3	0.9668
120.4	0.967644
120.5	0.968373
120.6	0.966446
120.7	0.968898
120.8	0.971715
120.9	0.968806
121	0.967438
121.1	0.968241
121.2	0.96632
121.3	0.968121
121.4	0.968095
121.5	0.971125
121.6	0.964484
121.7	0.966918
121.8	0.968282
121.9	0.962476
122	0.969258
122.1	0.965091
122.2	0.961844
122.3	0.968821
122.4	0.965436
122.5	0.966305
122.6	0.969644
122.7	0.963545
122.8	0.967574
122.9	0.97022
123	0.967966
123.1	0.969419
123.2	0.969099
123.3	0.965662
123.4	0.969996
123.5	0.968345
123.6	0.964026
123.7	0.968902
123.8	0.963905
123.9	0.965064
124	0.968132
124.1	0.965585
124.2	0.964497
124.3	0.969242
124.4	0.964132
124.5	0.968746
124.6	0.971033
124.7	0.963771
124.8	0.964787
124.9	0.968664
125	0.965584
125.1	0.969398
125.2	0.967976
125.3	0.965458
125.4	0.964458
125.5	0.967597
125.6	0.961889
125.7	0.967535
125.8	0.969018
125.9	0.969475
126	0.968655
126.1	0.966578
126.2	0.963549
126.3	0.968043
126.4	0.973205
126.5	0.967801
126.6	0.970093
126.7	0.966012
126.8	0.966936
126.9	0.966639
127	0.969157
127.1	0.969305
127.2	0.966671
127.3	0.966589
127.4	0.967847
127.5	0.967898
127.6	0.970147
127.7	0.970503
127.8	0.965532
127.9	0.970754
128	0.967237
128.1	0.966649
128.2	0.967212
128.3	0.968358
128.4	0.966116
128.5	0.967303
128.6	0.965326
128.7	0.972111
128.8	0.967089
128.9	0.968497
129	0.964544
129.1	0.964833
129.2	0.961732
129.3	0.968288
129.4	0.969727
129.5	0.964788
129.6	0.968522
129.7	0.962565
129.8	0.968752
129.9	0.968157
130	0.971743
130.1	0.969242
130.2	0.965921
130.3	0.973041
130.4	0.972674
130.5	0.965469
130.6	0.970139
130.7	0.965364
130.8	0.969871
130.9	0.968754
131	0.964783
131.1	0.968752
131.2	0.964751
131.3	0.967458
131.4	0.964754
131.5	0.967279
131.6	0.968256
131.7	0.967214
131.8	0.963326
131.9	0.969298
132	0.969136
132.1	0.964702
132.2	0.964871
132.3	0.968496
132.4	0.970964
132.5	0.963419
132.6	0.968026
132.7	0.965418
132.8	0.966324
132.9	0.968128
133	0.96799
133.1	0.968471
133.2	0.964356
133.3	0.964043
133.4	0.969394
133.5	0.967969
133.6	0.968659
133.7	0.966421
133.8	0.964833
133.9	0.965679
134	0.960691
134.1	0.964181
134.2	0.965597
134.3	0.966079
134.4	0.967816
134.5	0.964129
134.6	0.970692
134.7	0.969274
134.8	0.965085
134.9	0.965487
135	0.962015
135.1	0.971305
135.2	0.966311
135.3	0.966496
135.4	0.968108
135.5	0.96905
135.6	0.965796
135.7	0.962708
135.8	0.967182
135.9	0.965385
136	0.964659
136.1	0.969726
136.2	0.968768
136.3	0.970483
136.4	0.968204
136.5	0.965541
136.6	0.970291
136.7	0.964511
136.8	0.964626
136.9	0.969204
137	0.965229
137.1	0.967608
137.2	0.966387
137.3	0.967666
137.4	0.965446
137.5	0.964485
137.6	0.964565
137.7	0.966396
137.8	0.967767
137.9	0.966854
138	0.96902
138.1	0.966783
138.2	0.965876
138.3	0.968914
138.4	0.968292
138.5	0.970229
138.6	0.971986
138.7	0.966089
138.8	0.96527
138.9	0.967654
139	0.96991
139.1	0.969347
139.2	0.959291
139.3	0.970083
139.4	0.966125
139.5	0.963992
139.6	0.967948
139.7	0.967197
139.8	0.968338
139.9	0.968627
140	0.969548
140.1	0.967939
140.2	0.967437
140.3	0.967204
140.4	0.971696
140.5	0.968239
140.6	0.967037
140.7	0.965407
140.8	0.962868
140.9	0.971602
141	0.970555
141.1	0.966243
141.2	0.967577
141.3	0.97108
141.4	0.968684
141.5	0.971709
141.6	0.967304
141.7	0.974458
141.8	0.970237
141.9	0.967746
142	0.970876
142.1	0.970303
142.2	0.968872
142.3	0.960497
142.4	0.968886
142.5	0.966451
142.6	0.973128
142.7	0.968343
142.8	0.967997
142.9	0.969139
143	0.965747
143.1	0.969255
143.2	0.968999
143.3	0.967577
143.4	0.965564
143.5	0.965344
143.6	0.967103
143.7	0.966108
143.8	0.965049
143.9	0.967008
144	0.96689
144.1	0.96694
144.2	0.964359
144.3	0.969402
144.4	0.965887
144.5	0.969124
144.6	0.968444
144.7	0.965503
144.8	0.96628
144.9	0.966937
145	0.966048
145.1	0.960865
145.2	0.967693
145.3	0.972584
145.4	0.964345
145.5	0.967501
145.6	0.972163
145.7	0.969278
145.8	0.967262
145.9	0.966255
146	0.971423
146.1	0.969046
146.2	0.963933
146.3	0.968001
146.4	0.968756
146.5	0.97013
146.6	0.968548
146.7	0.969452
146.8	0.969381
146.9	0.967703
147	0.966907
147.1	0.964982
147.2	0.967406
147.3	0.966242
147.4	0.967895
147.5	0.970899
147.6	0.964435
147.7	0.965341
147.8	0.966999
147.9	0.968743
148	0.965473
148.1	0.970955
148.2	0.965301
148.3	0.967932
148.4	0.964141
148.5	0.964331
148.6	0.966942
148.7	0.969621
148.8	0.964251
148.9	0.963191
149	0.969252
149.1	0.968398
149.2	0.970746
149.3	0.965025
149.4	0.972372
149.5	0.967706
149.6	0.965338
149.7	0.967781
149.8	0.968226
149.9	0.965451
150	0.967609
150.1	0.967071
150.2	0.969293
150.3	0.968593
150.4	0.970436
150.5	0.968743
150.6	0.968376
150.7	0.969194
150.8	0.967343
150.9	0.969277
151	0.967616
151.1	0.963052
151.2	0.968971
151.3	0.967127
151.4	0.966444
151.5	0.968706
151.6	0.972252
151.7	0.963681
151.8	0.968015
151.9	0.964273
152	0.965209
152.1	0.96833
152.2	0.962899
152.3	0.96702
152.4	0.968453
152.5	0.969306
152.6	0.966563
152.7	0.968689
152.8	0.968967
152.9	0.965897
153	0.966648
153.1	0.962286
153.2	0.966036
153.3	0.966073
153.4	0.963
153.5	0.96808
153.6	0.964227
153.7	0.967427
153.8	0.964497
153.9	0.968797
154	0.968749
154.1	0.967579
154.2	0.968145
154.3	0.960202
154.4	0.964847
154.5	0.962395
154.6	0.965942
154.7	0.966698
154.8	0.966877
154.9	0.96669
155	0.968509
155.1	0.96665
155.2	0.967815
155.3	0.963647
155.4	0.968664
155.5	0.967781
155.6	0.965427
155.7	0.968143
155.8	0.96762
155.9	0.969509
156	0.965578
156.1	0.969267
156.2	0.965124
156.3	0.967805
156.4	0.966753
156.5	0.966852
156.6	0.964878
156.7	0.968597
156.8	0.969768
156.9	0.97108
157	0.964626
157.1	0.969623
157.2	0.969362
157.3	0.966518
157.4	0.9679
157.5	0.964299
157.6	0.966675
157.7	0.968895
157.8	0.96738
157.9	0.968045
158	0.96548
158.1	0.966897
158.2	0.9697
158.3	0.965516
158.4	0.966391
158.5	0.964881
158.6	0.965628
158.7	0.966377
158.8	0.961448
158.9	0.968588
159	0.966745
159.1	0.967189
159.2	0.971021
159.3	0.975051
159.4	0.968017
159.5	0.966236
159.6	0.966604
159.7	0.966031
159.8	0.965436
159.9	0.967188
160	0.965559
160.1	0.966504
160.2	0.963088
160.3	0.96858
160.4	0.967411
160.5	0.968556
160.6	0.965959
160.7	0.965044
160.8	0.969576
160.9	0.966968
161	0.970585
161.1	0.96506
161.2	0.964896
161.3	0.974281
161.4	0.965771
161.5	0.969273
161.6	0.965714
161.7	0.966611
161.8	0.96711
161.9	0.962824
162	0.96392
162.1	0.965352
162.2	0.967821
162.3	0.971807
162.4	0.965796
162.5	0.970278
162.6	0.967287
162.7	0.967511
162.8	0.964697
162.9	0.965215
163	0.966097
163.1	0.96797
163.2	0.967998
163.3	0.970547
163.4	0.964873
163.5	0.965902
163.6	0.968209
163.7	0.966091
163.8	0.970958
163.9	0.972248
164	0.970259
164.1	0.968168
164.2	0.967286
164.3	0.971976
164.4	0.966764
164.5	0.971037
164.6	0.965281
164.7	0.966374
164.8	0.964566
164.9	0.970931
165	0.966259
165.1	0.968226
165.2	0.966053
165.3	0.964834
165.4	0.967886
165.5	0.96647
165.6	0.963823
165.7	0.966665
165.8	0.964549
165.9	0.966327
166	0.960465
166.1	0.96948
166.2	0.963972
166.3	0.967613
166.4	0.966772
166.5	0.970671
166.6	0.967359
166.7	0.968671
166.8	0.969922
166.9	0.9686
167	0.971387
167.1	0.96889
167.2	0.966245
167.3	0.962043
167.4	0.96478
167.5	0.970395
167.6	0.96494
167.7	0.969098
167.8	0.968829
167.9	0.967896
168	0.964878
168.1	0.964582
168.2	0.971646
168.3	0.964244
168.4	0.964838
168.5	0.970942
168.6	0.966598
168.7	0.96848
168.8	0.966956
168.9	0.969864
169	0.967451
169.1	0.964678
169.2	0.96969
169.3	0.968292
169.4	0.970176
169.5	0.96797
169.6	0.968846
169.7	0.964137
169.8	0.967777
169.9	0.968692
170	0.968921
170.1	0.964065
170.2	0.970379
170.3	0.963468
170.4	0.964795
170.5	0.965745
170.6	0.96637
170.7	0.960848
170.8	0.967093
170.9	0.966875
171	0.966661
171.1	0.969016
171.2	0.96513
171.3	0.966453
171.4	0.968309
171.5	0.966655
171.6	0.965249
171.7	0.967952
171.8	0.96446
171.9	0.964794
172	0.965299
172.1	0.970331
172.2	0.964019
172.3	0.968023
172.4	0.96831
172.5	0.967821
172.6	0.96244
172.7	0.964613
172.8	0.966774
172.9	0.962371
173	0.966176
173.1	0.967903
173.2	0.96644
173.3	0.964764
173.4	0.964609
173.5	0.966701
173.6	0.966897
173.7	0.965768
173.8	0.969363
173.9	0.967405
174	0.968806
174.1	0.967687
174.2	0.967546
174.3	0.969746
174.4	0.970047
174.5	0.964805
174.6	0.965959
174.7	0.964349
174.8	0.963308
174.9	0.964183
175	0.966752
175.1	0.968504
175.2	0.963138
175.3	0.966528
175.4	0.967535
175.5	0.964652
175.6	0.965616
175.7	0.965039
175.8	0.969848
175.9	0.964761
176	0.969522
176.1	0.965587
176.2	0.966567
176.3	0.963847
176.4	0.965502
176.5	0.965151
176.6	0.968524
176.7	0.967491
176.8	0.96716
176.9	0.963083
177	0.968405
177.1	0.966245
177.2	0.967345
177.3	0.968975
177.4	0.969213
177.5	0.96873
177.6	0.969438
177.7	0.967507
177.8	0.969253
177.9	0.968516
178	0.964839
178.1	0.967025
178.2	0.963781
178.3	0.966245
178.4	0.966212
178.5	0.964564
178.6	0.960632
178.7	0.968427
178.8	0.966302
178.9	0.968525
179	0.965054
179.1	0.965539
179.2	0.972379
179.3	0.969489
179.4	0.963894
179.5	0.968058
179.6	0.96418
179.7	0.964029
179.8	0.968464
179.9	0.967192
180	0.966071
180.1	0.963128
180.2	0.966596
180.3	0.965166
180.4	0.965836
180.5	0.967534
180.6	0.966104
180.7	0.96202
180.8	0.966343
180.9	0.969257
181	0.965827
181.1	0.971094
181.2	0.968527
181.3	0.964001
181.4	0.964386
181.5	0.965242
181.6	0.965383
181.7	0.966186
181.8	0.964893
181.9	0.96547
182	0.967
182.1	0.96846
182.2	0.970897
182.3	0.965881
182.4	0.967726
182.5	0.965384
182.6	0.9691
182.7	0.965846
182.8	0.971408
182.9	0.965464
183	0.966996
183.1	0.966691
183.2	0.96624
183.3	0.968809
183.4	0.967033
183.5	0.968497
183.6	0.966842
183.7	0.966253
183.8	0.965669
183.9	0.970321
184	0.967674
184.1	0.964259
184.2	0.965722
184.3	0.965438
184.4	0.971072
184.5	0.968041
184.6	0.968218
184.7	0.965694
184.8	0.970474
184.9	0.969589
185	0.969546
185.1	0.967351
185.2	0.968366
185.3	0.96601
185.4	0.969376
185.5	0.964257
185.6	0.967125
185.7	0.968253
185.8	0.966618
185.9	0.967073
186	0.969143
186.1	0.968021
186.2	0.966624
186.3	0.969148
186.4	0.968049
186.5	0.965636
186.6	0.965864
186.7	0.964905
186.8	0.967571
186.9	0.967844
187	0.967687
187.1	0.963689
187.2	0.968887
187.3	0.966786
187.4	0.967978
187.5	0.970041
187.6	0.9716
187.7	0.968812
187.8	0.965418
187.9	0.969912
188	0.965452
188.1	0.96737
188.2	0.968949
188.3	0.965307
188.4	0.966207
188.5	0.970372
188.6	0.964473
188.7	0.96938
188.8	0.965734
188.9	0.969666
189	0.965884
189.1	0.96827
189.2	0.967907
189.3	0.965256
189.4	0.966561
189.5	0.966925
189.6	0.968916
189.7	0.970441
189.8	0.967123
189.9	0.96817
190	0.970956
190.1	0.967789
190.2	0.966394
190.3	0.964837
190.4	0.969444
190.5	0.966847
190.6	0.968028
190.7	0.963584
190.8	0.964707
190.9	0.96753
191	0.964747
191.1	0.964749
191.2	0.963733
191.3	0.969284
191.4	0.968012
191.5	0.967263
191.6	0.967237
191.7	0.967645
191.8	0.970638
191.9	0.965541
192	0.966707
192.1	0.96985
192.2	0.965886
192.3	0.965264
192.4	0.967954
192.5	0.968507
192.6	0.966621
192.7	0.96445
192.8	0.96745
192.9	0.969263
193	0.968079
193.1	0.968088
193.2	0.96694
193.3	0.971098
193.4	0.968322
193.5	0.968614
193.6	0.967925
193.7	0.967786
193.8	0.968409
193.9	0.967836
194	0.968672
194.1	0.968765
194.2	0.967372
194.3	0.971307
194.4	0.971052
194.5	0.965455
194.6	0.968507
194.7	0.972565
194.8	0.963011
194.9	0.966881
195	0.967821
195.1	0.970865
195.2	0.96885
195.3	0.966661
195.4	0.965481
195.5	0.96697
195.6	0.965501
195.7	0.96489
195.8	0.966063
195.9	0.963529
196	0.968048
196.1	0.968596
196.2	0.970699
196.3	0.969157
196.4	0.971196
196.5	0.967974
196.6	0.967147
196.7	0.970786
196.8	0.967472
196.9	0.967576
197	0.966217
197.1	0.965299
197.2	0.967472
197.3	0.965469
197.4	0.968226
197.5	0.968335
197.6	0.970318
197.7	0.968707
197.8	0.966477
197.9	0.965121
198	0.967887
198.1	0.968447
198.2	0.97352
198.3	0.969384
198.4	0.968537
198.5	0.969959
198.6	0.965035
198.7	0.969669
198.8	0.968667
198.9	0.966574
199	0.96506
199.1	0.968715
199.2	0.964724
199.3	0.965723
199.4	0.966302
199.5	0.966934
199.6	0.968397
199.7	0.965393
199.8	0.969293
199.9	0.965016
[truncated: 1,152 more rows]
