# Supplementary material for: Quantum enhanced radio detection and ranging with solid spins
Source: Nat Commun. 2023 Mar 9;14:1288. doi: 10.1038/s41467-023-36929-8 (PMC9998632; doi:10.1038/s41467-023-36929-8)
Supplement: Supplementary file 3 — Source data [file 41467_2023_36929_MOESM3_ESM.zip › sourcedata/fig4b.xls]

## Sheet: Sheet1
measuretime	Dev of position/mm	limit of 1/tm^1/2
0.1	0.090592	0.09059
0.2	0.06438	0.0640568
0.4	0.046308	0.045295
0.8	0.0344104	0.0320284
1.6	0.0249012	0.0226475
3.2	0.0184728	0.0160142
6.4	0.0164212	0.0113238
12.8	0.0160176	0.0080071
25.6	0.0172456	0.00566188
51.2	0.0187612	0.00400355
102.4	0.0144212	0.00283094
