# Supplementary material for: Quantum enhanced radio detection and ranging with solid spins
Source: Nat Commun. 2023 Mar 9;14:1288. doi: 10.1038/s41467-023-36929-8 (PMC9998632; doi:10.1038/s41467-023-36929-8)
Supplement: Supplementary file 3 — Source data [file 41467_2023_36929_MOESM3_ESM.zip › sourcedata/Supplementary Figure 1b.xls]

## Sheet: Sheet1
Duration/ns	intensity	error
30	0.947323	0.00102545
50	0.912509	0.000854692
70	0.909893	0.00158532
90	0.941162	0.00129051
110	0.972526	0.000879757
130	0.983022	0.00092168
150	0.965235	0.000942373
170	0.932336	0.00092434
190	0.916493	0.000888174
210	0.926159	0.000671366
230	0.953681	0.00101841
250	0.975141	0.000745886
270	0.975093	0.00080955
290	0.95225	0.00128859
310	0.929457	0.00145577
330	0.923299	0.000796256
350	0.936943	0.00104382
370	0.957063	0.00134809
390	0.969845	0.00125485
410	0.962257	0.000768407
430	0.94569	0.0014186
450	0.929212	0.000540805
470	0.931401	0.00061617
490	0.944781	0.00104411
510	0.959247	0.000812284
530	0.962637	0.000850631
550	0.954474	0.0013592
570	0.940113	0.00113114
590	0.933054	0.000525529
610	0.937474	0.000612299
630	0.948844	0.000498186
650	0.958632	0.00133759
670	0.957868	0.0006856
690	0.949	0.00103688
710	0.938438	0.00111754
730	0.93919	0.000540562
750	0.942792	0.0012663
770	0.950209	0.000635992
790	0.954233	0.000807649
810	0.953058	0.00166318

## Sheet: FitNLCurve1
Independent Variable	decayrabi (User) Fit of Sheet1 B
Fitted Curves Plot	Fitted Curves Plot
0	0.988669
0.27009	0.988535
0.54018	0.988393
0.81027	0.988244
1.08036	0.988089
1.35045	0.987926
1.62054	0.987757
1.89063	0.987581
2.16072	0.987398
2.43081	0.987209
2.7009	0.987013
2.97099	0.98681
3.24108	0.986601
3.51117	0.986386
3.78126	0.986164
4.05135	0.985936
4.32144	0.985702
4.59153	0.985461
4.86162	0.985214
5.13171	0.984961
5.4018	0.984702
5.67189	0.984437
5.94198	0.984166
6.21207	0.983889
6.48216	0.983606
6.75225	0.983317
7.02234	0.983022
7.29243	0.982722
7.56252	0.982416
7.83261	0.982104
8.1027	0.981787
8.37279	0.981464
8.64288	0.981135
8.91297	0.980802
9.18306	0.980462
9.45315	0.980118
9.72324	0.979768
9.99333	0.979414
10.2634	0.979054
10.5335	0.978689
10.8036	0.978319
11.0737	0.977944
11.3438	0.977564
11.6139	0.97718
11.884	0.976791
12.1541	0.976397
12.4241	0.975999
12.6942	0.975596
12.9643	0.975188
13.2344	0.974777
13.5045	0.974361
13.7746	0.97394
14.0447	0.973516
14.3148	0.973087
14.5849	0.972655
14.855	0.972218
15.125	0.971778
15.3951	0.971334
15.6652	0.970886
15.9353	0.970435
16.2054	0.96998
16.4755	0.969521
16.7456	0.969059
17.0157	0.968594
17.2858	0.968125
17.5559	0.967654
17.8259	0.967179
18.096	0.966701
18.3661	0.966221
18.6362	0.965737
18.9063	0.965251
19.1764	0.964762
19.4465	0.96427
19.7166	0.963776
19.9867	0.96328
20.2568	0.962781
20.5268	0.96228
20.7969	0.961777
21.067	0.961271
21.3371	0.960764
21.6072	0.960255
21.8773	0.959744
22.1474	0.959231
22.4175	0.958716
22.6876	0.9582
22.9577	0.957682
23.2277	0.957163
23.4978	0.956643
23.7679	0.956122
24.038	0.955599
24.3081	0.955075
24.5782	0.95455
24.8483	0.954025
25.1184	0.953498
25.3885	0.952971
25.6586	0.952443
25.9286	0.951915
26.1987	0.951386
26.4688	0.950857
26.7389	0.950328
27.009	0.949798
27.5492	0.948739
27.8193	0.948209
28.0894	0.94768
28.3595	0.947151
28.6295	0.946622
28.8996	0.946094
29.1697	0.945566
29.4398	0.945039
29.7099	0.944512
29.98	0.943986
30	0.943947
30.2501	0.943461
30.5202	0.942937
30.7903	0.942415
31.0604	0.941893
31.3304	0.941372
31.6005	0.940853
31.8706	0.940335
32.1407	0.939819
32.4108	0.939304
32.6809	0.93879
32.951	0.938279
33.2211	0.937769
33.4912	0.937261
33.7613	0.936755
34.0313	0.936252
34.3014	0.93575
34.5715	0.935251
34.8416	0.934753
35.1117	0.934259
35.3818	0.933766
35.6519	0.933276
35.922	0.932789
36.1921	0.932305
36.4622	0.931823
36.7322	0.931344
37.0023	0.930868
37.2724	0.930395
37.5425	0.929925
37.8126	0.929459
38.0827	0.928995
38.3528	0.928535
38.6229	0.928078
38.893	0.927625
39.1631	0.927175
39.4331	0.926729
39.7032	0.926287
39.9733	0.925848
40.2434	0.925413
40.5135	0.924982
40.7836	0.924555
41.0537	0.924132
41.3238	0.923713
41.5939	0.923298
41.864	0.922888
42.134	0.922481
42.4041	0.922079
42.6742	0.921682
42.9443	0.921289
43.2144	0.9209
43.4845	0.920516
43.7546	0.920137
44.0247	0.919762
44.2948	0.919393
44.5649	0.919028
44.8349	0.918668
45.105	0.918313
45.3751	0.917963
45.6452	0.917618
45.9153	0.917278
46.1854	0.916943
46.4555	0.916614
46.7256	0.91629
46.9957	0.915971
47.2658	0.915657
47.5358	0.915349
47.8059	0.915047
48.076	0.91475
48.3461	0.914458
48.6162	0.914172
48.8863	0.913892
49.1564	0.913617
49.4265	0.913349
49.6966	0.913085
49.9667	0.912828
50	0.912797
50.2367	0.912577
50.5068	0.912331
50.7769	0.912092
51.047	0.911858
51.3171	0.911631
51.5872	0.911409
51.8573	0.911194
52.1274	0.910984
52.3975	0.910781
52.6676	0.910584
52.9376	0.910393
53.2077	0.910209
53.4778	0.91003
53.7479	0.909858
54.018	0.909692
54.2881	0.909533
54.5582	0.909379
54.8283	0.909233
55.0984	0.909092
55.3685	0.908958
55.6385	0.90883
55.9086	0.908709
56.1787	0.908594
56.4488	0.908486
56.7189	0.908384
56.989	0.908289
57.2591	0.9082
57.5292	0.908118
57.7993	0.908042
58.0694	0.907973
58.3394	0.90791
58.6095	0.907854
58.8796	0.907804
59.1497	0.907761
59.4198	0.907725
59.6899	0.907695
59.96	0.907672
60.2301	0.907655
60.5002	0.907644
60.7703	0.907641
61.0403	0.907644
61.3104	0.907653
61.5805	0.907669
61.8506	0.907691
62.1207	0.907721
62.3908	0.907756
62.6609	0.907798
62.931	0.907847
63.2011	0.907902
63.4712	0.907963
63.7412	0.908031
64.0113	0.908105
64.2814	0.908186
64.5515	0.908273
64.8216	0.908367
65.0917	0.908467
65.3618	0.908573
65.6319	0.908686
65.902	0.908805
66.1721	0.90893
66.4421	0.909062
66.7122	0.9092
66.9823	0.909343
67.2524	0.909494
67.5225	0.90965
67.7926	0.909812
68.0627	0.909981
68.3328	0.910155
68.6029	0.910336
68.873	0.910522
69.143	0.910715
69.4131	0.910913
69.6832	0.911118
69.9533	0.911328
70	0.911365
70.2234	0.911544
70.4935	0.911765
70.7636	0.911993
71.0337	0.912226
71.3038	0.912465
71.5739	0.912709
71.8439	0.912959
72.114	0.913214
72.3841	0.913475
72.6542	0.913742
72.9243	0.914013
73.1944	0.91429
73.4645	0.914572
73.7346	0.91486
74.0047	0.915153
74.2748	0.91545
74.5448	0.915753
74.8149	0.916061
75.085	0.916374
75.3551	0.916692
75.6252	0.917014
75.8953	0.917342
76.1654	0.917674
76.4355	0.918011
76.7056	0.918352
76.9757	0.918698
77.2457	0.919049
77.5158	0.919403
77.7859	0.919763
78.056	0.920126
78.3261	0.920494
78.5962	0.920866
78.8663	0.921243
79.1364	0.921623
79.4065	0.922007
79.6766	0.922395
79.9466	0.922787
80.2167	0.923183
80.4868	0.923583
80.7569	0.923986
81.027	0.924393
81.2971	0.924803
81.5672	0.925217
81.8373	0.925634
82.1074	0.926055
82.3775	0.926478
82.6475	0.926905
82.9176	0.927335
83.1877	0.927768
83.4578	0.928204
83.7279	0.928643
83.998	0.929085
84.2681	0.929529
84.5382	0.929976
84.8083	0.930426
85.0784	0.930878
85.3484	0.931332
85.6185	0.931789
85.8886	0.932248
86.1587	0.93271
86.4288	0.933173
86.6989	0.933639
86.969	0.934106
87.2391	0.934575
87.5092	0.935047
87.7793	0.935519
88.0493	0.935994
88.3194	0.93647
88.5895	0.936948
88.8596	0.937427
89.1297	0.937907
89.3998	0.938388
89.6699	0.938871
89.94	0.939355
90	0.939463
90.2101	0.93984
90.4802	0.940326
90.7503	0.940812
91.0203	0.9413
91.2904	0.941788
91.5605	0.942276
91.8306	0.942766
92.1007	0.943255
92.3708	0.943745
92.6409	0.944235
92.911	0.944726
93.7212	0.946198
93.9913	0.946688
94.2614	0.947179
94.5315	0.947669
94.8016	0.948158
95.0717	0.948647
95.3418	0.949136
95.6119	0.949624
95.882	0.950112
96.1521	0.950598
96.4221	0.951084
96.6922	0.951569
96.9623	0.952053
97.2324	0.952535
97.5025	0.953017
97.7726	0.953498
98.0427	0.953977
98.3128	0.954454
98.5829	0.954931
98.853	0.955405
99.123	0.955878
99.3931	0.95635
99.6632	0.956819
99.9333	0.957287
100.203	0.957753
100.473	0.958217
100.744	0.958678
101.014	0.959138
101.284	0.959595
101.554	0.960051
101.824	0.960503
102.094	0.960954
102.364	0.961401
102.634	0.961846
102.904	0.962289
103.174	0.962729
103.444	0.963166
103.715	0.9636
103.985	0.964031
104.255	0.964459
104.525	0.964884
104.795	0.965306
105.065	0.965725
105.335	0.966141
105.605	0.966553
105.875	0.966961
106.145	0.967367
106.415	0.967768
106.686	0.968167
106.956	0.968561
107.226	0.968952
107.496	0.969339
107.766	0.969722
108.036	0.970101
108.306	0.970477
108.576	0.970848
108.846	0.971215
109.116	0.971578
109.386	0.971937
109.657	0.972291
109.927	0.972642
110	0.972736
110.197	0.972988
110.467	0.973329
110.737	0.973666
111.007	0.973999
111.277	0.974327
111.547	0.97465
111.817	0.974969
112.087	0.975283
112.357	0.975592
112.628	0.975897
112.898	0.976196
113.168	0.976491
113.438	0.976781
113.708	0.977065
113.978	0.977345
114.248	0.97762
114.518	0.977889
114.788	0.978154
115.058	0.978413
115.328	0.978667
115.599	0.978915
115.869	0.979159
116.139	0.979397
116.409	0.979629
116.679	0.979857
116.949	0.980078
117.219	0.980295
117.489	0.980506
117.759	0.980711
118.029	0.98091
118.299	0.981105
118.57	0.981293
118.84	0.981476
119.11	0.981653
119.38	0.981824
119.65	0.98199
119.92	0.98215
120.19	0.982304
120.46	0.982453
120.73	0.982595
121	0.982732
121.27	0.982863
121.541	0.982988
121.811	0.983108
122.081	0.983221
122.351	0.983328
122.621	0.98343
122.891	0.983525
123.161	0.983615
123.431	0.983699
123.701	0.983776
123.971	0.983848
124.241	0.983914
124.512	0.983974
124.782	0.984027
125.052	0.984075
125.322	0.984117
125.592	0.984153
125.862	0.984183
126.132	0.984207
126.402	0.984224
126.672	0.984236
126.942	0.984242
127.212	0.984242
127.482	0.984236
127.753	0.984224
128.023	0.984206
128.293	0.984182
128.563	0.984152
128.833	0.984116
129.103	0.984074
129.373	0.984026
129.643	0.983973
129.913	0.983913
130	0.983893
130.183	0.983848
130.453	0.983776
130.724	0.983699
130.994	0.983616
131.264	0.983527
131.534	0.983433
131.804	0.983332
132.074	0.983226
132.344	0.983114
132.614	0.982997
132.884	0.982874
133.154	0.982745
133.424	0.98261
133.695	0.98247
133.965	0.982324
134.235	0.982173
134.505	0.982017
134.775	0.981854
135.045	0.981687
135.315	0.981513
135.585	0.981335
135.855	0.981151
136.125	0.980962
136.395	0.980767
136.666	0.980568
136.936	0.980363
137.206	0.980153
137.476	0.979937
137.746	0.979717
138.016	0.979492
138.286	0.979261
138.556	0.979026
138.826	0.978785
139.096	0.97854
139.366	0.97829
139.637	0.978035
139.907	0.977776
140.177	0.977511
140.447	0.977242
140.717	0.976969
140.987	0.976691
141.257	0.976408
141.527	0.976121
141.797	0.975829
142.067	0.975533
142.337	0.975233
142.608	0.974929
142.878	0.97462
143.148	0.974307
143.418	0.97399
143.688	0.97367
143.958	0.973345
144.228	0.973016
144.498	0.972683
144.768	0.972347
145.038	0.972006
145.308	0.971662
145.579	0.971315
145.849	0.970964
146.119	0.970609
146.389	0.970251
146.659	0.969889
146.929	0.969525
147.199	0.969156
147.469	0.968785
147.739	0.968411
148.009	0.968033
148.279	0.967653
148.55	0.967269
148.82	0.966883
149.09	0.966494
149.36	0.966102
149.63	0.965707
149.9	0.96531
150	0.965163
150.17	0.964911
150.44	0.964508
150.71	0.964104
150.98	0.963697
151.25	0.963288
151.521	0.962876
151.791	0.962463
152.061	0.962047
152.331	0.96163
152.601	0.96121
152.871	0.960789
153.141	0.960365
153.411	0.959941
153.681	0.959514
153.951	0.959086
154.221	0.958657
154.491	0.958226
154.762	0.957793
155.032	0.95736
155.302	0.956925
155.572	0.956489
155.842	0.956052
156.112	0.955614
156.382	0.955175
156.652	0.954735
156.922	0.954294
157.192	0.953853
157.462	0.953411
157.733	0.952969
158.003	0.952526
158.273	0.952083
158.543	0.951639
158.813	0.951195
159.083	0.950751
159.893	0.949418
160.163	0.948974
160.433	0.94853
160.704	0.948087
160.974	0.947643
161.244	0.9472
161.514	0.946758
161.784	0.946316
162.054	0.945874
162.324	0.945434
162.594	0.944994
162.864	0.944555
163.134	0.944116
163.404	0.943679
163.675	0.943243
163.945	0.942808
164.215	0.942374
164.485	0.941941
164.755	0.94151
165.025	0.94108
165.295	0.940651
165.565	0.940224
165.835	0.939799
166.105	0.939375
166.375	0.938953
166.646	0.938533
166.916	0.938115
167.186	0.937699
167.456	0.937284
167.726	0.936872
167.996	0.936462
168.266	0.936054
168.536	0.935648
168.806	0.935245
169.076	0.934844
169.346	0.934445
169.617	0.934049
169.887	0.933656
170	0.933491
170.157	0.933265
170.427	0.932877
170.697	0.932491
170.967	0.932109
171.237	0.931729
171.507	0.931353
171.777	0.930979
172.047	0.930608
172.317	0.930241
172.588	0.929877
172.858	0.929516
173.128	0.929158
173.398	0.928803
173.668	0.928452
173.938	0.928105
174.208	0.927761
174.478	0.92742
174.748	0.927084
175.018	0.92675
175.288	0.926421
175.559	0.926095
175.829	0.925773
176.099	0.925455
176.369	0.925141
176.639	0.924831
176.909	0.924525
177.179	0.924223
177.449	0.923925
177.719	0.923631
177.989	0.923342
178.259	0.923057
178.53	0.922775
178.8	0.922499
179.07	0.922226
179.34	0.921958
179.61	0.921695
179.88	0.921436
180.15	0.921181
180.42	0.920932
180.69	0.920686
180.96	0.920446
181.23	0.92021
181.501	0.919978
181.771	0.919752
182.041	0.91953
182.311	0.919313
182.581	0.919101
182.851	0.918893
183.121	0.918691
183.391	0.918494
183.661	0.918301
183.931	0.918113
184.201	0.917931
184.471	0.917753
184.742	0.917581
185.012	0.917414
185.282	0.917251
185.552	0.917094
185.822	0.916942
186.092	0.916795
186.362	0.916654
186.632	0.916517
186.902	0.916386
187.172	0.91626
187.442	0.916139
187.713	0.916024
187.983	0.915913
188.253	0.915808
188.523	0.915709
188.793	0.915615
189.063	0.915526
189.333	0.915442
189.603	0.915364
189.873	0.915291
190	0.915258
190.143	0.915223
190.413	0.915161
190.684	0.915104
190.954	0.915053
191.224	0.915007
191.494	0.914966
191.764	0.914931
192.034	0.914901
192.304	0.914876
192.574	0.914857
192.844	0.914843
193.114	0.914835
193.384	0.914832
193.655	0.914834
193.925	0.914842
194.195	0.914855
194.465	0.914873
194.735	0.914897
195.005	0.914926
195.275	0.914961
195.545	0.915
195.815	0.915046
196.085	0.915096
196.355	0.915151
196.626	0.915212
196.896	0.915279
197.166	0.91535
197.436	0.915426
197.706	0.915508
197.976	0.915595
198.246	0.915687
198.516	0.915785
198.786	0.915887
199.056	0.915994
199.326	0.916107
199.597	0.916225
199.867	0.916347
200.137	0.916475
200.407	0.916608
200.677	0.916745
200.947	0.916888
201.217	0.917035
201.487	0.917187
201.757	0.917344
202.027	0.917506
202.297	0.917673
202.568	0.917844
202.838	0.918021
203.108	0.918201
203.378	0.918387
203.648	0.918577
203.918	0.918772
204.188	0.918971
204.458	0.919175
204.728	0.919383
204.998	0.919595
205.268	0.919812
205.539	0.920034
205.809	0.920259
206.079	0.920489
206.349	0.920723
206.619	0.920962
206.889	0.921204
207.159	0.92145
207.429	0.921701
207.699	0.921956
207.969	0.922214
208.239	0.922477
208.51	0.922743
208.78	0.923013
209.05	0.923287
209.32	0.923565
209.59	0.923846
209.86	0.924131
210	0.92428
210.13	0.924419
210.4	0.924711
210.67	0.925007
210.94	0.925306
211.21	0.925608
211.48	0.925914
211.751	0.926222
212.021	0.926535
212.291	0.92685
212.561	0.927168
212.831	0.927489
213.101	0.927814
213.371	0.928141
213.641	0.928471
213.911	0.928804
214.181	0.92914
214.451	0.929478
214.722	0.929819
214.992	0.930163
215.262	0.930509
215.532	0.930858
215.802	0.931209
216.072	0.931562
216.342	0.931918
216.612	0.932276
216.882	0.932636
217.152	0.932998
217.422	0.933363
217.693	0.933729
217.963	0.934097
218.233	0.934467
218.503	0.934839
218.773	0.935212
219.043	0.935588
219.313	0.935965
219.583	0.936343
219.853	0.936723
220.123	0.937104
220.393	0.937487
220.664	0.937871
220.934	0.938256
221.204	0.938642
221.474	0.939029
221.744	0.939418
222.014	0.939807
222.284	0.940198
222.554	0.940589
222.824	0.940981
223.094	0.941373
223.364	0.941766
223.635	0.94216
223.905	0.942555
224.175	0.942949
224.445	0.943345
224.715	0.94374
224.985	0.944136
225.255	0.944532
226.065	0.94572
226.335	0.946116
226.606	0.946512
226.876	0.946908
227.146	0.947303
227.416	0.947698
227.686	0.948093
227.956	0.948487
228.226	0.948881
228.496	0.949274
228.766	0.949666
229.036	0.950058
229.306	0.950449
229.577	0.950839
229.847	0.951229
230	0.951449
230.117	0.951617
230.387	0.952004
230.657	0.95239
230.927	0.952775
231.197	0.953159
231.467	0.953541
231.737	0.953922
232.007	0.954302
232.277	0.95468
232.548	0.955057
232.818	0.955432
233.088	0.955806
233.358	0.956178
233.628	0.956548
233.898	0.956916
234.168	0.957282
234.438	0.957647
234.708	0.958009
234.978	0.958369
235.248	0.958728
235.519	0.959084
235.789	0.959438
236.059	0.959789
236.329	0.960138
236.599	0.960485
236.869	0.96083
237.139	0.961172
237.409	0.961511
237.679	0.961848
237.949	0.962182
238.219	0.962513
238.489	0.962842
238.76	0.963168
239.03	0.963491
239.3	0.963811
239.57	0.964128
239.84	0.964442
240.11	0.964753
240.38	0.965061
240.65	0.965365
240.92	0.965667
241.19	0.965965
241.46	0.96626
241.731	0.966552
242.001	0.96684
242.271	0.967125
242.541	0.967406
242.811	0.967684
243.081	0.967959
243.351	0.968229
243.621	0.968496
243.891	0.96876
244.161	0.969019
244.431	0.969275
244.702	0.969527
244.972	0.969776
245.242	0.97002
245.512	0.970261
245.782	0.970497
246.052	0.97073
246.322	0.970959
246.592	0.971183
246.862	0.971404
247.132	0.97162
247.402	0.971832
247.673	0.97204
247.943	0.972244
248.213	0.972444
248.483	0.972639
248.753	0.972831
249.023	0.973017
249.293	0.9732
249.563	0.973378
249.833	0.973552
250	0.973657
250.103	0.973721
250.373	0.973886
250.644	0.974046
250.914	0.974202
251.184	0.974354
251.454	0.974501
251.724	0.974643
251.994	0.974781
252.264	0.974914
252.534	0.975043
252.804	0.975167
253.074	0.975287
253.344	0.975401
253.615	0.975512
253.885	0.975617
254.155	0.975718
254.425	0.975814
254.695	0.975905
254.965	0.975992
255.235	0.976074
255.505	0.976151
255.775	0.976224
256.045	0.976292
256.315	0.976355
256.586	0.976413
256.856	0.976466
257.126	0.976515
257.396	0.976559
257.666	0.976598
257.936	0.976633
258.206	0.976662
258.476	0.976687
258.746	0.976708
259.016	0.976723
259.286	0.976733
259.557	0.976739
259.827	0.97674
260.097	0.976737
260.367	0.976728
260.637	0.976715
260.907	0.976697
261.177	0.976674
261.447	0.976647
261.717	0.976615
261.987	0.976578
262.257	0.976537
262.528	0.976491
262.798	0.97644
263.068	0.976384
263.338	0.976324
263.608	0.97626
263.878	0.97619
264.148	0.976116
264.418	0.976038
264.688	0.975955
264.958	0.975867
265.228	0.975775
265.498	0.975678
265.769	0.975577
266.039	0.975472
266.309	0.975362
266.579	0.975247
266.849	0.975129
267.119	0.975005
267.389	0.974878
267.659	0.974746
267.929	0.97461
268.199	0.97447
268.469	0.974325
268.74	0.974176
269.01	0.974023
269.28	0.973866
269.55	0.973705
269.82	0.973539
270	0.973427
270.09	0.97337
270.36	0.973196
270.63	0.973019
270.9	0.972838
271.17	0.972652
271.44	0.972463
271.711	0.97227
271.981	0.972073
272.251	0.971872
272.521	0.971668
272.791	0.97146
273.061	0.971248
273.331	0.971033
273.601	0.970814
273.871	0.970591
274.141	0.970365
274.411	0.970135
274.682	0.969902
274.952	0.969666
275.222	0.969426
275.492	0.969183
275.762	0.968937
276.032	0.968687
276.302	0.968435
276.572	0.968179
276.842	0.96792
277.112	0.967658
277.382	0.967393
277.653	0.967125
277.923	0.966854
278.193	0.966581
278.463	0.966304
278.733	0.966025
279.003	0.965743
279.273	0.965459
279.543	0.965172
279.813	0.964882
280.083	0.96459
280.353	0.964295
280.624	0.963998
280.894	0.963698
281.164	0.963397
281.434	0.963093
281.704	0.962786
281.974	0.962478
282.244	0.962168
282.514	0.961855
282.784	0.961541
283.054	0.961224
283.324	0.960906
283.595	0.960586
283.865	0.960264
284.135	0.95994
284.405	0.959615
284.675	0.959288
284.945	0.95896
285.215	0.95863
285.485	0.958298
285.755	0.957966
286.025	0.957632
286.295	0.957296
286.566	0.95696
286.836	0.956622
287.106	0.956283
287.376	0.955943
287.646	0.955602
287.916	0.955261
288.186	0.954918
288.456	0.954574
288.726	0.95423
288.996	0.953885
289.266	0.95354
289.537	0.953193
289.807	0.952847
290	0.952598
290.077	0.952499
290.347	0.952152
290.617	0.951804
290.887	0.951456
291.157	0.951107
291.427	0.950758
291.697	0.950409
292.508	0.949363
292.778	0.949014
293.048	0.948665
293.318	0.948317
293.588	0.947969
293.858	0.947621
294.128	0.947273
294.398	0.946926
294.668	0.94658
294.938	0.946234
295.208	0.945888
295.478	0.945544
295.749	0.9452
296.019	0.944857
296.289	0.944514
296.559	0.944173
296.829	0.943832
297.099	0.943493
297.369	0.943154
297.639	0.942817
297.909	0.94248
298.179	0.942145
298.449	0.941812
298.72	0.941479
298.99	0.941148
299.26	0.940818
299.53	0.94049
299.8	0.940164
300.07	0.939839
300.34	0.939515
300.61	0.939193
300.88	0.938873
301.15	0.938555
301.42	0.938239
301.691	0.937924
301.961	0.937612
302.231	0.937301
302.501	0.936992
302.771	0.936686
303.041	0.936382
303.311	0.936079
303.581	0.93578
303.851	0.935482
304.121	0.935186
304.391	0.934893
304.662	0.934603
304.932	0.934315
305.202	0.934029
305.472	0.933746
305.742	0.933465
306.012	0.933188
306.282	0.932912
306.552	0.93264
306.822	0.93237
307.092	0.932103
307.362	0.931839
307.633	0.931578
307.903	0.93132
308.173	0.931064
308.443	0.930812
308.713	0.930562
308.983	0.930316
309.253	0.930073
309.523	0.929833
309.793	0.929596
310	0.929417
310.063	0.929363
310.333	0.929132
310.604	0.928905
310.874	0.928681
311.144	0.928461
311.414	0.928244
311.684	0.92803
311.954	0.92782
312.224	0.927613
312.494	0.92741
312.764	0.92721
313.034	0.927014
313.304	0.926822
313.575	0.926633
313.845	0.926448
314.115	0.926266
314.385	0.926088
314.655	0.925914
314.925	0.925744
315.195	0.925577
315.465	0.925414
315.735	0.925255
316.005	0.9251
316.275	0.924949
316.546	0.924801
316.816	0.924658
317.086	0.924518
317.356	0.924382
317.626	0.924251
317.896	0.924123
318.166	0.923999
318.436	0.92388
318.706	0.923764
318.976	0.923652
319.246	0.923544
319.517	0.923441
319.787	0.923341
320.057	0.923246
320.327	0.923155
320.597	0.923068
320.867	0.922984
321.137	0.922905
321.407	0.922831
321.677	0.92276
321.947	0.922693
322.217	0.922631
322.487	0.922573
322.758	0.922519
323.028	0.922469
323.298	0.922423
323.568	0.922382
323.838	0.922344
324.108	0.922311
324.378	0.922282
324.648	0.922258
324.918	0.922237
325.188	0.922221
325.458	0.922208
325.729	0.9222
325.999	0.922196
326.269	0.922197
326.539	0.922201
326.809	0.92221
327.079	0.922222
327.349	0.922239
327.619	0.92226
327.889	0.922286
328.159	0.922315
328.429	0.922348
328.7	0.922386
328.97	0.922427
329.24	0.922473
329.51	0.922523
329.78	0.922577
330	0.922623
330.05	0.922634
330.32	0.922696
330.59	0.922762
330.86	0.922832
331.13	0.922906
331.4	0.922984
331.671	0.923066
331.941	0.923151
332.211	0.923241
332.481	0.923334
332.751	0.923432
333.021	0.923533
333.291	0.923638
333.561	0.923747
333.831	0.92386
334.101	0.923976
334.371	0.924096
334.642	0.92422
334.912	0.924348
335.182	0.924479
335.452	0.924614
335.722	0.924752
335.992	0.924894
336.262	0.92504
336.532	0.925189
336.802	0.925342
337.072	0.925498
337.342	0.925658
337.613	0.925821
337.883	0.925987
338.153	0.926157
338.423	0.92633
338.693	0.926507
338.963	0.926686
339.233	0.926869
339.503	0.927055
339.773	0.927245
340.043	0.927437
340.313	0.927633
340.584	0.927831
340.854	0.928033
341.124	0.928237
341.394	0.928445
341.664	0.928655
341.934	0.928868
342.204	0.929084
342.474	0.929303
342.744	0.929525
343.014	0.929749
343.284	0.929976
343.555	0.930206
343.825	0.930438
344.095	0.930673
344.365	0.93091
344.635	0.93115
344.905	0.931392
345.175	0.931637
345.445	0.931884
345.715	0.932133
345.985	0.932384
346.255	0.932638
346.526	0.932894
346.796	0.933152
347.066	0.933412
347.336	0.933674
347.606	0.933938
347.876	0.934204
348.146	0.934472
348.416	0.934742
348.686	0.935014
348.956	0.935287
349.226	0.935562
349.496	0.935839
349.767	0.936117
350	0.936359
350.037	0.936397
350.307	0.936678
350.577	0.936961
350.847	0.937246
351.117	0.937531
351.387	0.937818
351.657	0.938107
351.927	0.938396
352.197	0.938687
352.467	0.938979
352.738	0.939272
353.008	0.939566
353.278	0.939861
353.548	0.940157
353.818	0.940454
354.088	0.940751
354.358	0.94105
354.628	0.941349
354.898	0.941649
355.168	0.941949
355.438	0.94225
355.709	0.942552
355.979	0.942854
356.249	0.943157
356.519	0.94346
356.789	0.943763
357.059	0.944066
357.329	0.94437
357.599	0.944674
357.869	0.944978
358.95	0.946195
359.22	0.946499
359.49	0.946803
359.76	0.947107
360.03	0.947411
360.3	0.947714
360.57	0.948017
360.84	0.948319
361.11	0.948621
361.38	0.948922
361.651	0.949223
361.921	0.949523
362.191	0.949823
362.461	0.950122
362.731	0.95042
363.001	0.950717
363.271	0.951014
363.541	0.95131
363.811	0.951604
364.081	0.951898
364.351	0.952191
364.622	0.952482
364.892	0.952773
365.162	0.953062
365.432	0.95335
365.702	0.953637
365.972	0.953923
366.242	0.954207
366.512	0.954489
366.782	0.954771
367.052	0.955051
367.322	0.955329
367.593	0.955606
367.863	0.955881
368.133	0.956154
368.403	0.956426
368.673	0.956696
368.943	0.956964
369.213	0.95723
369.483	0.957495
369.753	0.957757
370	0.957996
370.023	0.958018
370.293	0.958277
370.564	0.958533
370.834	0.958788
371.104	0.95904
371.374	0.95929
371.644	0.959538
371.914	0.959784
372.184	0.960028
372.454	0.960269
372.724	0.960508
372.994	0.960744
373.264	0.960978
373.535	0.96121
373.805	0.961439
374.075	0.961666
374.345	0.96189
374.615	0.962111
374.885	0.96233
375.155	0.962546
375.425	0.96276
375.695	0.962971
375.965	0.963179
376.235	0.963384
376.506	0.963586
376.776	0.963786
377.046	0.963983
377.316	0.964177
377.586	0.964368
377.856	0.964556
378.126	0.964741
378.396	0.964922
378.666	0.965101
378.936	0.965277
379.206	0.96545
379.476	0.96562
379.747	0.965786
380.017	0.96595
380.287	0.96611
380.557	0.966267
380.827	0.966421
381.097	0.966571
381.367	0.966718
381.637	0.966862
381.907	0.967003
382.177	0.96714
382.447	0.967274
382.718	0.967405
382.988	0.967532
383.258	0.967656
383.528	0.967776
383.798	0.967893
384.068	0.968007
384.338	0.968117
384.608	0.968224
384.878	0.968327
385.148	0.968426
385.418	0.968523
385.689	0.968615
385.959	0.968704
386.229	0.96879
386.499	0.968872
386.769	0.96895
387.039	0.969025
387.309	0.969096
387.579	0.969164
387.849	0.969228
388.119	0.969288
388.389	0.969345
388.66	0.969398
388.93	0.969448
389.2	0.969494
389.47	0.969536
389.74	0.969575
390	0.969609
390.01	0.96961
390.28	0.969641
390.55	0.969669
390.82	0.969693
391.09	0.969714
391.36	0.969731
391.631	0.969744
391.901	0.969754
392.171	0.96976
392.441	0.969762
392.711	0.969761
392.981	0.969756
393.251	0.969748
393.521	0.969736
393.791	0.96972
394.061	0.969701
394.331	0.969679
394.602	0.969652
394.872	0.969622
395.142	0.969589
395.412	0.969552
395.682	0.969511
395.952	0.969467
396.222	0.96942
396.492	0.969369
396.762	0.969314
397.032	0.969256
397.302	0.969195
397.573	0.96913
397.843	0.969061
398.113	0.968989
398.383	0.968914
398.653	0.968836
398.923	0.968754
399.193	0.968668
399.463	0.96858
399.733	0.968488
400.003	0.968393
400.273	0.968294
400.544	0.968192
400.814	0.968087
401.084	0.967979
401.354	0.967868
401.624	0.967753
401.894	0.967635
402.164	0.967514
402.434	0.96739
402.704	0.967263
402.974	0.967133
403.244	0.967
403.515	0.966864
403.785	0.966725
404.055	0.966583
404.325	0.966438
404.595	0.96629
404.865	0.966139
405.135	0.965986
405.405	0.965829
405.675	0.96567
405.945	0.965508
406.215	0.965344
406.485	0.965176
406.756	0.965006
407.026	0.964834
407.296	0.964658
407.566	0.964481
407.836	0.9643
408.106	0.964117
408.376	0.963932
408.646	0.963744
408.916	0.963554
409.186	0.963362
409.456	0.963167
409.727	0.96297
409.997	0.96277
410	0.962768
410.267	0.962568
410.537	0.962365
410.807	0.962159
411.077	0.96195
411.347	0.96174
411.617	0.961528
411.887	0.961314
412.157	0.961097
412.427	0.960879
412.698	0.960659
412.968	0.960437
413.238	0.960213
413.508	0.959988
413.778	0.959761
414.048	0.959532
414.318	0.959301
414.588	0.959069
414.858	0.958835
415.128	0.958599
415.398	0.958363
415.669	0.958124
415.939	0.957884
416.209	0.957643
416.479	0.957401
416.749	0.957157
417.019	0.956912
417.289	0.956666
417.559	0.956418
417.829	0.95617
418.099	0.95592
418.369	0.955669
418.64	0.955417
418.91	0.955165
419.18	0.954911
419.45	0.954657
419.72	0.954401
419.99	0.954145
420.26	0.953888
420.53	0.953631
420.8	0.953372
421.07	0.953114
421.34	0.952854
421.611	0.952594
421.881	0.952334
422.151	0.952073
422.421	0.951812
422.691	0.95155
422.961	0.951288
423.231	0.951026
423.501	0.950763
423.771	0.950501
424.041	0.950238
425.122	0.949186
425.392	0.948923
425.662	0.94866
425.932	0.948398
426.202	0.948135
426.472	0.947873
426.742	0.947611
427.012	0.94735
427.282	0.947089
427.553	0.946828
427.823	0.946567
428.093	0.946308
428.363	0.946048
428.633	0.94579
428.903	0.945532
429.173	0.945274
429.443	0.945018
429.713	0.944762
429.983	0.944506
430	0.944491
430.253	0.944252
430.524	0.943999
430.794	0.943746
431.064	0.943495
431.334	0.943244
431.604	0.942994
431.874	0.942746
432.144	0.942498
432.414	0.942252
432.684	0.942007
432.954	0.941763
433.224	0.941521
433.494	0.941279
433.765	0.94104
434.035	0.940801
434.305	0.940564
434.575	0.940328
434.845	0.940094
435.115	0.939861
435.385	0.93963
435.655	0.939401
435.925	0.939173
436.195	0.938947
436.465	0.938722
436.736	0.938499
437.006	0.938278
437.276	0.938059
437.546	0.937842
437.816	0.937626
438.086	0.937413
438.356	0.937201
438.626	0.936992
438.896	0.936784
439.166	0.936578
439.436	0.936375
439.707	0.936173
439.977	0.935974
440.247	0.935777
440.517	0.935582
440.787	0.935389
441.057	0.935199
441.327	0.935011
441.597	0.934825
441.867	0.934641
442.137	0.93446
442.407	0.934281
442.678	0.934105
442.948	0.93393
443.218	0.933759
443.488	0.93359
443.758	0.933423
444.028	0.933259
444.298	0.933098
444.568	0.932939
444.838	0.932783
445.108	0.932629
445.378	0.932478
445.649	0.93233
445.919	0.932184
446.189	0.932041
446.459	0.931901
446.729	0.931764
446.999	0.931629
447.269	0.931497
447.539	0.931368
447.809	0.931242
448.079	0.931118
448.349	0.930998
448.62	0.93088
448.89	0.930765
449.16	0.930654
449.43	0.930545
449.7	0.930439
449.97	0.930336
450	0.930324
450.24	0.930236
450.51	0.930138
450.78	0.930044
451.05	0.929953
451.32	0.929865
451.591	0.92978
451.861	0.929698
452.131	0.929619
452.401	0.929543
452.671	0.92947
452.941	0.9294
453.211	0.929333
453.481	0.92927
453.751	0.929209
454.021	0.929151
454.291	0.929097
454.562	0.929046
454.832	0.928998
455.102	0.928952
455.372	0.928911
455.642	0.928872
455.912	0.928836
456.182	0.928803
456.452	0.928774
456.722	0.928747
456.992	0.928724
457.262	0.928704
457.533	0.928687
457.803	0.928673
458.073	0.928663
458.343	0.928655
458.613	0.928651
458.883	0.928649
459.153	0.928651
459.423	0.928656
459.693	0.928664
459.963	0.928675
460.233	0.928689
460.504	0.928706
460.774	0.928726
461.044	0.92875
461.314	0.928776
461.584	0.928806
461.854	0.928838
462.124	0.928874
462.394	0.928912
462.664	0.928954
462.934	0.928999
463.204	0.929046
463.474	0.929097
463.745	0.929151
464.015	0.929207
464.285	0.929267
464.555	0.929329
464.825	0.929394
465.095	0.929463
465.365	0.929534
465.635	0.929608
465.905	0.929685
466.175	0.929765
466.445	0.929847
466.716	0.929932
466.986	0.930021
467.256	0.930112
467.526	0.930205
467.796	0.930302
468.066	0.930401
468.336	0.930503
468.606	0.930607
468.876	0.930714
469.146	0.930824
469.416	0.930937
469.687	0.931052
469.957	0.931169
470	0.931188
470.227	0.931289
470.497	0.931412
470.767	0.931537
471.037	0.931665
471.307	0.931795
471.577	0.931928
471.847	0.932063
472.117	0.9322
472.387	0.93234
472.658	0.932482
472.928	0.932626
473.198	0.932773
473.468	0.932921
473.738	0.933072
474.008	0.933226
474.278	0.933381
474.548	0.933539
474.818	0.933698
475.088	0.93386
475.358	0.934024
475.629	0.93419
475.899	0.934358
476.169	0.934528
476.439	0.934699
476.709	0.934873
476.979	0.935048
477.249	0.935226
477.519	0.935405
477.789	0.935586
478.059	0.935769
478.329	0.935953
478.6	0.936139
478.87	0.936327
479.14	0.936516
479.41	0.936707
479.68	0.9369
479.95	0.937094
480.22	0.937289
480.49	0.937486
480.76	0.937684
481.03	0.937884
481.3	0.938085
481.571	0.938287
481.841	0.938491
482.111	0.938696
482.381	0.938902
482.651	0.939109
482.921	0.939318
483.191	0.939527
483.461	0.939738
483.731	0.939949
484.001	0.940162
484.271	0.940375
484.542	0.94059
484.812	0.940805
485.082	0.941021
485.352	0.941238
485.622	0.941456
485.892	0.941675
486.162	0.941894
486.432	0.942114
486.702	0.942334
486.972	0.942555
487.242	0.942777
487.513	0.942999
487.783	0.943222
488.053	0.943445
488.323	0.943668
488.593	0.943892
488.863	0.944117
489.133	0.944341
489.403	0.944566
489.673	0.944791
489.943	0.945016
490	0.945063
490.213	0.945241
490.483	0.945467
491.564	0.946368
491.834	0.946594
492.104	0.946819
492.374	0.947044
492.644	0.947269
492.914	0.947494
493.184	0.947718
493.454	0.947942
493.725	0.948166
493.995	0.94839
494.265	0.948613
494.535	0.948835
494.805	0.949057
495.075	0.949279
495.345	0.9495
495.615	0.94972
495.885	0.94994
496.155	0.95016
496.425	0.950378
496.696	0.950596
496.966	0.950813
497.236	0.951029
497.506	0.951244
497.776	0.951459
498.046	0.951673
498.316	0.951885
498.586	0.952097
498.856	0.952308
499.126	0.952518
499.396	0.952726
499.667	0.952934
499.937	0.95314
500.207	0.953345
500.477	0.953549
500.747	0.953752
501.017	0.953954
501.287	0.954154
501.557	0.954353
501.827	0.954551
502.097	0.954747
502.367	0.954942
502.638	0.955135
502.908	0.955327
503.178	0.955518
503.448	0.955706
503.718	0.955894
503.988	0.95608
504.258	0.956264
504.528	0.956446
504.798	0.956627
505.068	0.956806
505.338	0.956983
505.609	0.957159
505.879	0.957333
506.149	0.957505
506.419	0.957675
506.689	0.957843
506.959	0.95801
507.229	0.958174
507.499	0.958337
507.769	0.958498
508.039	0.958656
508.309	0.958813
508.58	0.958968
508.85	0.95912
509.12	0.959271
509.39	0.959419
509.66	0.959566
509.93	0.95971
510	0.959747
510.2	0.959852
510.47	0.959992
510.74	0.960129
511.01	0.960265
511.28	0.960398
511.551	0.960529
511.821	0.960658
512.091	0.960784
512.361	0.960908
512.631	0.96103
512.901	0.961149
513.171	0.961266
513.441	0.961381
513.711	0.961493
513.981	0.961603
514.251	0.96171
514.522	0.961815
514.792	0.961918
515.062	0.962018
515.332	0.962116
515.602	0.962211
515.872	0.962303
516.142	0.962393
516.412	0.962481
516.682	0.962566
516.952	0.962649
517.222	0.962728
517.492	0.962806
517.763	0.962881
518.033	0.962953
518.303	0.963022
518.573	0.963089
518.843	0.963154
519.113	0.963216
519.383	0.963275
519.653	0.963331
519.923	0.963385
520.193	0.963436
520.463	0.963485
520.734	0.963531
521.004	0.963574
521.274	0.963615
521.544	0.963653
521.814	0.963688
522.084	0.963721
522.354	0.96375
522.624	0.963778
522.894	0.963802
523.164	0.963824
523.434	0.963844
523.705	0.96386
523.975	0.963874
524.245	0.963885
524.515	0.963894
524.785	0.9639
525.055	0.963903
525.325	0.963904
525.595	0.963902
525.865	0.963897
526.135	0.96389
526.405	0.96388
526.676	0.963867
526.946	0.963852
527.216	0.963834
527.486	0.963813
527.756	0.96379
528.026	0.963764
528.296	0.963736
528.566	0.963705
528.836	0.963671
529.106	0.963635
529.376	0.963597
529.647	0.963555
529.917	0.963512
530	0.963498
530.187	0.963465
530.457	0.963417
530.727	0.963365
530.997	0.963311
531.267	0.963255
531.537	0.963196
531.807	0.963135
532.077	0.963071
532.347	0.963005
532.618	0.962936
532.888	0.962865
533.158	0.962792
533.428	0.962716
533.698	0.962638
533.968	0.962558
534.238	0.962475
534.508	0.96239
534.778	0.962302
535.048	0.962213
535.318	0.962121
535.589	0.962027
535.859	0.96193
536.129	0.961832
536.399	0.961731
536.669	0.961628
536.939	0.961523
537.209	0.961415
[truncated: 1,002 more rows]
