# Supplementary material for: Quantum enhanced radio detection and ranging with solid spins
Source: Nat Commun. 2023 Mar 9;14:1288. doi: 10.1038/s41467-023-36929-8 (PMC9998632; doi:10.1038/s41467-023-36929-8)
Supplement: Supplementary file 3 — Source data [file 41467_2023_36929_MOESM3_ESM.zip › sourcedata/Supplementary Figure 1c.xls]

## Sheet: Sheet1
MW duration	Intensity	Standard Error
ns	arb. units
Average of B	Average of B	Average of B
30	1.01159	0.0163599
1030	0.964122	0.0103423
2030	0.904239	0.0134628
3030	0.839002	0.00851547
4030	0.86095	0.0116215
5030	0.909764	0.0112173
6030	0.949184	0.0107833
7030	0.972591	0.00761107
8030	0.960968	0.0100023
9030	0.923972	0.00812113
10030	0.911519	0.0118809
11030	0.87153	0.010425
12030	0.891104	0.0107067
13030	0.908775	0.00992182
14030	0.948616	0.0111605
15030	0.959009	0.0117111
16030	0.920506	0.0172666

## Sheet: FitNLCurve1
Independent Variable	exprabi (User) Fit D"Intensity"
Fitted Curves Plot	Fitted Curves Plot
0	1.0179
16.046	1.01739
30	1.01694
32.0921	1.01688
48.1381	1.01634
64.1842	1.0158
80.2302	1.01524
96.2763	1.01466
112.322	1.01407
128.368	1.01346
144.414	1.01285
160.46	1.01221
176.507	1.01157
192.553	1.0109
208.599	1.01023
224.645	1.00954
240.691	1.00884
256.737	1.00813
272.783	1.0074
288.829	1.00666
304.875	1.00591
320.921	1.00515
336.967	1.00437
353.013	1.00358
369.059	1.00278
385.105	1.00197
401.151	1.00114
417.197	1.0003
433.243	0.999457
449.289	0.998598
465.335	0.997729
481.381	0.996848
497.427	0.995957
513.473	0.995056
529.52	0.994144
545.566	0.993222
561.612	0.992291
577.658	0.991349
593.704	0.990398
609.75	0.989438
625.796	0.988469
641.842	0.98749
657.888	0.986503
673.934	0.985508
689.98	0.984504
706.026	0.983491
722.072	0.982471
738.118	0.981443
754.164	0.980407
770.21	0.979364
786.256	0.978314
802.302	0.977257
818.348	0.976193
834.394	0.975122
850.44	0.974045
866.486	0.972961
882.533	0.971872
898.579	0.970777
914.625	0.969676
930.671	0.96857
946.717	0.967458
962.763	0.966342
978.809	0.965221
994.855	0.964095
1010.9	0.962965
1026.95	0.961831
1030	0.961614
1042.99	0.960692
1059.04	0.95955
1075.09	0.958405
1091.13	0.957256
1107.18	0.956103
1123.22	0.954948
1139.27	0.953791
1155.32	0.95263
1171.36	0.951468
1187.41	0.950303
1203.45	0.949136
1219.5	0.947968
1235.55	0.946798
1251.59	0.945627
1267.64	0.944454
1283.68	0.943281
1299.73	0.942107
1315.78	0.940933
1363.91	0.937409
1379.96	0.936235
1396.01	0.935061
1412.05	0.933888
1428.1	0.932716
1444.14	0.931545
1460.19	0.930376
1476.24	0.929208
1492.28	0.928042
1508.33	0.926877
1524.37	0.925715
1540.42	0.924555
1556.47	0.923398
1572.51	0.922243
1588.56	0.921091
1604.6	0.919943
1620.65	0.918797
1636.7	0.917655
1652.74	0.916517
1668.79	0.915382
1684.83	0.914252
1700.88	0.913126
1716.93	0.912004
1732.97	0.910887
1749.02	0.909774
1765.07	0.908667
1781.11	0.907564
1797.16	0.906467
1813.2	0.905375
1829.25	0.904289
1845.3	0.903209
1861.34	0.902135
1877.39	0.901067
1893.43	0.900005
1909.48	0.89895
1925.53	0.897901
1941.57	0.89686
1957.62	0.895825
1973.66	0.894797
1989.71	0.893777
2005.76	0.892764
2021.8	0.891759
2030	0.891248
2037.85	0.890762
2053.89	0.889772
2069.94	0.888791
2085.99	0.887818
2102.03	0.886853
2118.08	0.885896
2134.12	0.884949
2150.17	0.88401
2166.22	0.88308
2182.26	0.882159
2198.31	0.881248
2214.35	0.880346
2230.4	0.879453
2246.45	0.87857
2262.49	0.877696
2278.54	0.876833
2294.58	0.875979
2310.63	0.875136
2326.68	0.874303
2342.72	0.87348
2358.77	0.872668
2374.81	0.871866
2390.86	0.871075
2406.91	0.870295
2422.95	0.869525
2439	0.868767
2455.05	0.86802
2471.09	0.867284
2487.14	0.866559
2503.18	0.865846
2519.23	0.865144
2535.28	0.864454
2551.32	0.863775
2567.37	0.863109
2583.41	0.862454
2599.46	0.861811
2615.51	0.86118
2631.55	0.860561
2647.6	0.859955
2663.64	0.85936
2679.69	0.858778
2695.74	0.858209
2711.78	0.857652
2727.83	0.857107
2743.87	0.856575
2759.92	0.856056
2775.97	0.855549
2792.01	0.855055
2808.06	0.854574
2824.1	0.854106
2840.15	0.85365
2856.2	0.853208
2872.24	0.852778
2888.29	0.852362
2904.33	0.851959
2920.38	0.851568
2936.43	0.851191
2952.47	0.850828
2968.52	0.850477
2984.56	0.850139
3000.61	0.849815
3016.66	0.849504
3030	0.849256
3032.7	0.849207
3048.75	0.848922
3064.79	0.848651
3080.84	0.848394
3096.89	0.84815
3112.93	0.847919
3128.98	0.847701
3145.03	0.847497
3161.07	0.847306
3177.12	0.847129
3193.16	0.846965
3209.21	0.846814
3225.26	0.846676
3241.3	0.846552
3257.35	0.846442
3273.39	0.846344
3289.44	0.84626
3305.49	0.846189
3321.53	0.846132
3337.58	0.846087
3353.62	0.846056
3369.67	0.846038
3385.72	0.846033
3401.76	0.846041
3417.81	0.846063
3433.85	0.846097
3449.9	0.846144
3465.95	0.846205
3481.99	0.846278
3498.04	0.846364
3514.08	0.846463
3530.13	0.846574
3546.18	0.846698
3562.22	0.846835
3578.27	0.846985
3594.31	0.847147
3610.36	0.847321
3626.41	0.847508
3642.45	0.847708
3658.5	0.847919
3674.54	0.848143
3690.59	0.848379
3706.64	0.848627
3722.68	0.848887
3738.73	0.849159
3754.77	0.849443
3770.82	0.849738
3786.87	0.850045
3802.91	0.850364
3818.96	0.850694
3835.01	0.851036
3851.05	0.851389
3867.1	0.851753
3883.14	0.852129
3899.19	0.852515
3915.24	0.852912
3931.28	0.853321
3947.33	0.85374
3963.37	0.854169
3979.42	0.854609
3995.47	0.85506
4011.51	0.855521
4027.56	0.855992
4030	0.856065
4043.6	0.856474
4059.65	0.856965
4075.7	0.857466
4091.74	0.857977
4107.79	0.858498
4123.83	0.859028
4139.88	0.859568
4155.93	0.860117
4171.97	0.860675
4188.02	0.861242
4204.06	0.861819
4220.11	0.862404
4236.16	0.862998
4252.2	0.8636
4268.25	0.864211
4284.29	0.86483
4300.34	0.865457
4316.39	0.866093
4332.43	0.866736
4348.48	0.867387
4364.52	0.868046
4380.57	0.868712
4396.62	0.869386
4412.66	0.870067
4428.71	0.870755
4444.75	0.87145
4460.8	0.872152
4476.85	0.872861
4492.89	0.873576
4508.94	0.874298
4524.98	0.875026
4541.03	0.87576
4557.08	0.8765
4573.12	0.877245
4589.17	0.877997
4605.22	0.878754
4621.26	0.879516
4637.31	0.880284
4653.35	0.881057
4669.4	0.881835
4685.45	0.882617
4701.49	0.883404
4717.54	0.884196
4733.58	0.884992
4749.63	0.885793
4765.68	0.886597
4781.72	0.887405
4797.77	0.888217
4813.81	0.889033
4829.86	0.889852
4845.91	0.890674
4861.95	0.8915
4878	0.892328
4894.04	0.893159
4910.09	0.893993
4926.14	0.89483
4942.18	0.895669
4958.23	0.89651
4974.27	0.897353
4990.32	0.898198
5006.37	0.899045
5022.41	0.899894
5030	0.900295
5038.46	0.900743
5054.5	0.901595
5070.55	0.902447
5086.6	0.9033
5102.64	0.904155
5118.69	0.90501
5134.73	0.905865
5214.96	0.910145
5231.01	0.911001
5247.06	0.911856
5263.1	0.91271
5279.15	0.913564
5295.2	0.914416
5311.24	0.915268
5327.29	0.916118
5343.33	0.916967
5359.38	0.917814
5375.43	0.91866
5391.47	0.919504
5407.52	0.920346
5423.56	0.921185
5439.61	0.922023
5455.66	0.922858
5471.7	0.92369
5487.75	0.92452
5503.79	0.925347
5519.84	0.926171
5535.89	0.926992
5551.93	0.92781
5567.98	0.928624
5584.02	0.929435
5600.07	0.930242
5616.12	0.931046
5632.16	0.931845
5648.21	0.932641
5664.25	0.933432
5680.3	0.934219
5696.35	0.935002
5712.39	0.93578
5728.44	0.936553
5744.48	0.937322
5760.53	0.938086
5776.58	0.938845
5792.62	0.939598
5808.67	0.940346
5824.71	0.941089
5840.76	0.941827
5856.81	0.942558
5872.85	0.943284
5888.9	0.944004
5904.94	0.944719
5920.99	0.945427
5937.04	0.946129
5953.08	0.946824
5969.13	0.947513
5985.18	0.948196
6001.22	0.948872
6017.27	0.949541
6030	0.950068
6033.31	0.950204
6049.36	0.95086
6065.41	0.951508
6081.45	0.95215
6097.5	0.952784
6113.54	0.953411
6129.59	0.954031
6145.64	0.954643
6161.68	0.955248
6177.73	0.955844
6193.77	0.956434
6209.82	0.957015
6225.87	0.957588
6241.91	0.958154
6257.96	0.958711
6274	0.95926
6290.05	0.959802
6306.1	0.960334
6322.14	0.960859
6338.19	0.961374
6354.23	0.961882
6370.28	0.962381
6386.33	0.962871
6402.37	0.963352
6418.42	0.963825
6434.46	0.964289
6450.51	0.964744
6466.56	0.96519
6482.6	0.965627
6498.65	0.966055
6514.69	0.966473
6530.74	0.966883
6546.79	0.967283
6562.83	0.967675
6578.88	0.968056
6594.92	0.968429
6610.97	0.968792
6627.02	0.969146
6643.06	0.96949
6659.11	0.969824
6675.16	0.970149
6691.2	0.970465
6707.25	0.970771
6723.29	0.971067
6739.34	0.971354
6755.39	0.97163
6771.43	0.971897
6787.48	0.972155
6803.52	0.972402
6819.57	0.97264
6835.62	0.972868
6851.66	0.973086
6867.71	0.973295
6883.75	0.973493
6899.8	0.973682
6915.85	0.973861
6931.89	0.974029
6947.94	0.974188
6963.98	0.974337
6980.03	0.974477
6996.08	0.974606
7012.12	0.974725
7028.17	0.974835
7030	0.974847
7044.21	0.974935
7060.26	0.975024
7076.31	0.975104
7092.35	0.975174
7108.4	0.975234
7124.44	0.975285
7140.49	0.975325
7156.54	0.975356
7172.58	0.975377
7188.63	0.975388
7204.67	0.97539
7220.72	0.975381
7236.77	0.975363
7252.81	0.975336
7268.86	0.975298
7284.9	0.975251
7300.95	0.975195
7317	0.975129
7333.04	0.975053
7349.09	0.974968
7365.14	0.974874
7381.18	0.97477
7397.23	0.974657
7413.27	0.974534
7429.32	0.974403
7445.37	0.974262
7461.41	0.974111
7477.46	0.973952
7493.5	0.973784
7509.55	0.973606
7525.6	0.97342
7541.64	0.973224
7557.69	0.97302
7573.73	0.972807
7589.78	0.972585
7605.83	0.972355
7621.87	0.972116
7637.92	0.971868
7653.96	0.971612
7670.01	0.971347
7686.06	0.971074
7702.1	0.970793
7718.15	0.970503
7734.19	0.970206
7750.24	0.9699
7766.29	0.969586
7782.33	0.969264
7798.38	0.968935
7814.42	0.968597
7830.47	0.968252
7846.52	0.967899
7862.56	0.967539
7878.61	0.967171
7894.65	0.966796
7910.7	0.966413
7926.75	0.966023
7942.79	0.965626
7958.84	0.965222
7974.88	0.964811
7990.93	0.964394
8006.98	0.963969
8023.02	0.963538
8030	0.963348
8039.07	0.9631
8055.12	0.962655
8071.16	0.962204
8087.21	0.961747
8103.25	0.961283
8119.3	0.960814
8135.35	0.960338
8151.39	0.959857
8167.44	0.959369
8183.48	0.958876
8199.53	0.958377
8215.58	0.957872
8231.62	0.957363
8247.67	0.956847
8263.71	0.956327
8279.76	0.955801
8295.81	0.95527
8311.85	0.954735
8327.9	0.954194
8343.94	0.953649
8359.99	0.953099
8376.04	0.952545
8392.08	0.951986
8408.13	0.951423
8424.17	0.950856
8440.22	0.950285
8456.27	0.94971
8472.31	0.949131
8488.36	0.948548
8504.4	0.947961
8520.45	0.947371
8536.5	0.946778
8552.54	0.946181
8568.59	0.945581
8584.63	0.944978
8600.68	0.944372
8616.73	0.943763
8632.77	0.943151
8648.82	0.942537
8664.86	0.94192
8680.91	0.941301
8696.96	0.94068
8713	0.940056
8729.05	0.93943
8745.1	0.938803
8761.14	0.938173
8777.19	0.937542
8793.23	0.936909
8809.28	0.936275
8825.33	0.935639
8841.37	0.935002
8857.42	0.934364
8873.46	0.933724
8889.51	0.933084
8905.56	0.932443
8921.6	0.931801
8937.65	0.931159
8953.69	0.930516
8969.74	0.929873
9030	0.927457
9049.97	0.926656
9066.02	0.926013
9082.06	0.92537
9098.11	0.924728
9114.15	0.924087
9130.2	0.923446
9146.25	0.922807
9162.29	0.922168
9178.34	0.92153
9194.38	0.920893
9210.43	0.920258
9226.48	0.919624
9242.52	0.918992
9258.57	0.918361
9274.61	0.917732
9290.66	0.917105
9306.71	0.916479
9322.75	0.915856
9338.8	0.915235
9354.84	0.914616
9370.89	0.913999
9386.94	0.913385
9402.98	0.912773
9419.03	0.912164
9435.08	0.911558
9451.12	0.910954
9467.17	0.910354
9483.21	0.909756
9499.26	0.909162
9515.31	0.908571
9531.35	0.907983
9547.4	0.907398
9563.44	0.906817
9579.49	0.90624
9595.54	0.905666
9611.58	0.905096
9627.63	0.90453
9643.67	0.903968
9659.72	0.90341
9675.77	0.902856
9691.81	0.902306
9707.86	0.901761
9723.9	0.90122
9739.95	0.900683
9756	0.900151
9772.04	0.899624
9788.09	0.899101
9804.13	0.898583
9820.18	0.89807
9836.23	0.897562
9852.27	0.897059
9868.32	0.896561
9884.36	0.896068
9900.41	0.89558
9916.46	0.895098
9932.5	0.894621
9948.55	0.89415
9964.59	0.893684
9980.64	0.893223
9996.69	0.892768
10012.7	0.892319
10028.8	0.891876
10030	0.891843
10044.8	0.891439
10060.9	0.891007
10076.9	0.890581
10093	0.890162
10109	0.889748
10125.1	0.889341
10141.1	0.88894
10157.1	0.888545
10173.2	0.888156
10189.2	0.887774
10205.3	0.887398
10221.3	0.887029
10237.4	0.886666
10253.4	0.886309
10269.5	0.88596
10285.5	0.885616
10301.6	0.88528
10317.6	0.88495
10333.7	0.884627
10349.7	0.884311
10365.7	0.884002
10381.8	0.883699
10397.8	0.883403
10413.9	0.883115
10429.9	0.882833
10446	0.882558
10462	0.882291
10478.1	0.88203
10494.1	0.881776
10510.2	0.88153
10526.2	0.881291
10542.3	0.881059
10558.3	0.880834
10574.3	0.880616
10590.4	0.880405
10606.4	0.880202
10622.5	0.880006
10638.5	0.879817
10654.6	0.879636
10670.6	0.879462
10686.7	0.879295
10702.7	0.879136
10718.8	0.878983
10734.8	0.878839
10750.9	0.878701
10766.9	0.878571
10782.9	0.878448
10799	0.878333
10815	0.878225
10831.1	0.878124
10847.1	0.878031
10863.2	0.877945
10879.2	0.877867
10895.3	0.877795
10911.3	0.877732
10927.4	0.877675
10943.4	0.877626
10959.4	0.877584
10975.5	0.877549
10991.5	0.877522
11007.6	0.877502
11023.6	0.877489
11030	0.877486
11039.7	0.877484
11055.7	0.877486
11071.8	0.877495
11087.8	0.877511
11103.9	0.877534
11119.9	0.877565
11136	0.877602
11152	0.877647
11168	0.877699
11184.1	0.877758
11200.1	0.877824
11216.2	0.877897
11232.2	0.877976
11248.3	0.878063
11264.3	0.878157
11280.4	0.878257
11296.4	0.878365
11312.5	0.878479
11328.5	0.8786
11344.6	0.878727
11360.6	0.878862
11376.6	0.879003
11392.7	0.87915
11408.7	0.879304
11424.8	0.879465
11440.8	0.879632
11456.9	0.879806
11472.9	0.879985
11489	0.880172
11505	0.880364
11521.1	0.880563
11537.1	0.880768
11553.2	0.880979
11569.2	0.881196
11585.2	0.881419
11601.3	0.881648
11617.3	0.881883
11633.4	0.882124
11649.4	0.88237
11665.5	0.882623
11681.5	0.882881
11697.6	0.883145
11713.6	0.883414
11729.7	0.883689
11745.7	0.883969
11761.8	0.884254
11777.8	0.884545
11793.8	0.884842
11809.9	0.885143
11825.9	0.885449
11842	0.885761
11858	0.886077
11874.1	0.886399
11890.1	0.886725
11906.2	0.887056
11922.2	0.887392
11938.3	0.887732
11954.3	0.888077
11970.4	0.888427
11986.4	0.888781
12002.4	0.889139
12018.5	0.889501
12030	0.889764
12034.5	0.889868
12050.6	0.890239
12066.6	0.890614
12082.7	0.890993
12098.7	0.891375
12114.8	0.891762
12130.8	0.892152
12146.9	0.892546
12162.9	0.892944
12178.9	0.893345
12195	0.89375
12211	0.894158
12227.1	0.894569
12243.1	0.894983
12259.2	0.895401
12275.2	0.895821
12291.3	0.896245
12307.3	0.896671
12323.4	0.8971
12339.4	0.897532
12355.5	0.897967
12371.5	0.898404
12387.5	0.898843
12403.6	0.899285
12419.6	0.89973
12435.7	0.900176
12451.7	0.900624
12467.8	0.901075
12483.8	0.901528
12499.9	0.901982
12515.9	0.902438
12532	0.902896
12548	0.903356
12564.1	0.903817
12580.1	0.904279
12596.1	0.904743
12612.2	0.905208
12628.2	0.905675
12644.3	0.906142
12660.3	0.906611
12676.4	0.90708
12692.4	0.907551
12708.5	0.908022
12724.5	0.908494
12740.6	0.908966
12756.6	0.909439
12772.7	0.909912
12788.7	0.910386
12901	0.913706
12917.1	0.914179
12933.1	0.914652
12949.2	0.915125
12965.2	0.915597
12981.3	0.916069
12997.3	0.91654
13013.3	0.91701
13029.4	0.917479
13030	0.917497
13045.4	0.917947
13061.5	0.918415
13077.5	0.918881
13093.6	0.919346
13109.6	0.919809
13125.7	0.920272
13141.7	0.920733
13157.8	0.921192
13173.8	0.92165
13189.8	0.922106
13205.9	0.92256
13221.9	0.923013
13238	0.923464
13254	0.923913
13270.1	0.924359
13286.1	0.924804
13302.2	0.925247
13318.2	0.925687
13334.3	0.926125
13350.3	0.92656
13366.4	0.926993
13382.4	0.927424
13398.4	0.927852
13414.5	0.928277
13430.5	0.9287
13446.6	0.92912
13462.6	0.929536
13478.7	0.92995
13494.7	0.930361
13510.8	0.930769
13526.8	0.931174
13542.9	0.931576
13558.9	0.931974
13575	0.932369
13591	0.932761
13607	0.933149
13623.1	0.933534
13639.1	0.933915
13655.2	0.934293
13671.2	0.934667
13687.3	0.935037
13703.3	0.935403
13719.4	0.935766
13735.4	0.936125
13751.5	0.936479
13767.5	0.93683
13783.6	0.937177
13799.6	0.93752
13815.6	0.937858
13831.7	0.938193
13847.7	0.938523
13863.8	0.938848
13879.8	0.93917
13895.9	0.939487
13911.9	0.9398
13928	0.940108
13944	0.940412
13960.1	0.940711
13976.1	0.941005
13992.2	0.941295
14008.2	0.941581
14024.2	0.941861
14030	0.941961
14040.3	0.942137
14056.3	0.942408
14072.4	0.942674
14088.4	0.942936
14104.5	0.943192
14120.5	0.943444
14136.6	0.94369
14152.6	0.943932
14168.7	0.944168
14184.7	0.9444
14200.8	0.944626
14216.8	0.944848
14232.8	0.945064
14248.9	0.945275
14264.9	0.945481
14281	0.945682
14297	0.945878
14313.1	0.946068
14329.1	0.946253
14345.2	0.946433
14361.2	0.946607
14377.3	0.946776
14393.3	0.94694
14409.3	0.947099
14425.4	0.947252
14441.4	0.9474
14457.5	0.947542
14473.5	0.947679
14489.6	0.94781
14505.6	0.947937
14521.7	0.948057
14537.7	0.948173
14553.8	0.948282
14569.8	0.948387
14585.9	0.948486
14601.9	0.948579
14617.9	0.948667
14634	0.94875
14650	0.948827
14666.1	0.948899
14682.1	0.948965
14698.2	0.949025
14714.2	0.949081
14730.3	0.949131
14746.3	0.949175
14762.4	0.949214
14778.4	0.949247
14794.5	0.949275
14810.5	0.949298
14826.5	0.949315
14842.6	0.949327
14858.6	0.949334
14874.7	0.949335
14890.7	0.94933
14906.8	0.949321
14922.8	0.949306
14938.9	0.949285
14954.9	0.94926
14971	0.949229
14987	0.949193
15003.1	0.949151
15019.1	0.949105
15030	0.94907
15035.1	0.949053
15051.2	0.948996
15067.2	0.948934
15083.3	0.948867
15099.3	0.948794
15115.4	0.948717
15131.4	0.948634
15147.5	0.948546
15163.5	0.948454
15179.6	0.948356
15195.6	0.948254
15211.7	0.948146
15227.7	0.948034
15243.7	0.947917
15259.8	0.947795
15275.8	0.947668
15291.9	0.947536
15307.9	0.9474
15324	0.947259
15340	0.947113
15356.1	0.946963
15372.1	0.946808
15388.2	0.946649
15404.2	0.946485
15420.3	0.946316
15436.3	0.946144
15452.3	0.945966
15468.4	0.945785
15484.4	0.945599
15500.5	0.945409
15516.5	0.945215
15532.6	0.945016
15548.6	0.944814
15564.7	0.944607
15580.7	0.944397
15596.8	0.944182
15612.8	0.943963
15628.8	0.943741
15644.9	0.943515
15660.9	0.943285
15677	0.943051
15693	0.942813
15709.1	0.942572
15725.1	0.942327
15741.2	0.942079
15757.2	0.941827
15773.3	0.941572
15789.3	0.941314
15805.4	0.941052
15821.4	0.940786
15837.4	0.940518
15853.5	0.940246
15869.5	0.939972
15885.6	0.939694
15901.6	0.939413
15917.7	0.93913
15933.7	0.938843
15949.8	0.938554
15965.8	0.938261
15981.9	0.937967
15997.9	0.937669
16014	0.937369
16030	0.937066
