# Supplementary material for: Quantum enhanced radio detection and ranging with solid spins
Source: Nat Commun. 2023 Mar 9;14:1288. doi: 10.1038/s41467-023-36929-8 (PMC9998632; doi:10.1038/s41467-023-36929-8)
Supplement: Supplementary file 3 — Source data [file 41467_2023_36929_MOESM3_ESM.zip › sourcedata/Supplementary Figure 2.xls]

## Sheet: Sheet1
MW power	With ND,Contrast	standard error	MW power	Without ND filter-Contrast	Standard Error
1e-06	0.00204718	0.00481273	1e-06	0.00381195	0.00152754
1e-05	0.00532392	0.00510818	1e-05	0.00685751	0.00172596
0.0001	0.0282089	0.00487434	0.0001	0.0235381	0.0013903
0.000316228	0.0518815	0.0049866	0.000316228	0.0414732	0.0016202
0.001	0.0811611	0.00468182	0.001	0.0637228	0.00169626
0.00316228	0.109063	0.00512612	0.00316228	0.0851835	0.001561
0.01	0.130603	0.00517933	0.01	0.101573	0.00181159
0.0316228	0.140824	0.00488609	0.0316228	0.109435	0.00143636
0.1	0.143515	0.00457695	0.1	0.111224	0.00152978
0.316228	0.144705	0.00446167	0.316228	0.111482	0.00166474
