# Supplementary material for: Quantum enhanced radio detection and ranging with solid spins
Source: Nat Commun. 2023 Mar 9;14:1288. doi: 10.1038/s41467-023-36929-8 (PMC9998632; doi:10.1038/s41467-023-36929-8)
Supplement: Supplementary file 3 — Source data [file 41467_2023_36929_MOESM3_ESM.zip › sourcedata/Supplementary Figure 3a.xls]

## Sheet: Sheet1
ns
duration	4.6MHz	Error	duration	1.4MHz	Error	duration	0.4MHz	Error
30	0.930287	0.0001635	30	1.01489	0.002364	30	1.06905	0.004738
50	0.906068	0.00159523	80	0.999412	0.00146459	230	1.05706	0.00149773
70	0.883426	0.00143894	130	0.988796	0.00140236	430	1.05412	0.00060104
90	0.867888	0.00263824	180	0.977617	0.000934806	630	1.04818	0.00145896
110	0.864845	0.00217453	230	0.971859	0.00190095	830	1.05089	0.00165759
130	0.874718	0.00200748	280	0.970576	0.00175441	1030	1.04928	0.00215274
150	0.887662	0.00113505	330	0.973798	0.00182886	1230	1.05282	0.00162451
170	0.912397	0.000929208	380	0.97641	0.00155688	1430	1.05206	0.00105017
190	0.929612	0.00168739	430	0.978885	0.00129878	1630	1.05761	0.000806755
210	0.937728	0.000889716	480	0.982897	0.00120585	1830	1.05651	0.0025275
230	0.938071	0.00133501	530	0.989251	0.0010037	2030	1.05993	0.00219216
250	0.930005	0.00166673	580	0.991742	0.00118392	2230	1.0636	0.000654678
270	0.914255	0.00140485	630	0.995981	0.000853253	2430	1.06135	0.00142803
290	0.899292	0.000917723	680	0.996791	0.0013865	2630	1.05877	0.00173016
310	0.884444	0.00188045	730	0.995772	0.00137141	2830	1.06085	0.0016529
330	0.881546	0.00100899	780	0.994708	0.00174455	3030	1.06226	0.00215823
350	0.881634	0.00132292	830	0.98651	0.00161656	3230	1.05633	0.00120153
370	0.891714	0.00182034	880	0.989779	0.00276248	3430	1.0571	0.00294982
390	0.902362	0.00211392	930	0.982719	0.00123652	3630	1.05405	0.001823
410	0.915639	0.000694087	980	0.978728	0.00113197
430	0.926951	0.00132171	1030	0.981488	0.00126982
450	0.926737	0.00195669	1080	0.977597	0.000860062
470	0.925056	0.000455298	1130	0.980094	0.001309
490	0.917999	0.00074753	1180	0.98086	0.00133879
510	0.907681	0.00193093
530	0.902042	0.002637
550	0.89623	0.00133831
570	0.891516	0.00146724
590	0.891598	0.00118918
610	0.897887	0.00151028
630	0.90793	0.00203981
650	0.915883	0.0012433
670	0.920481	0.00315272
690	0.918716	0.000710263
710	0.923312	0.0029445
