# Supplementary material for: Quantum enhanced radio detection and ranging with solid spins
Source: Nat Commun. 2023 Mar 9;14:1288. doi: 10.1038/s41467-023-36929-8 (PMC9998632; doi:10.1038/s41467-023-36929-8)
Supplement: Supplementary file 3 — Source data [file 41467_2023_36929_MOESM3_ESM.zip › sourcedata/Supplementary Figure 3b.xls]

## Sheet: Sheet2
Rabi fre					RAbi fre
MHz
	t0	Error	amp	Error		am mathematica fit	t0 mathematica fit
0.414862	1263.45	32.3131	0.0182872	0.000685645	0.3	0.00858674	1411.18
1.54862	618.032	36.591	0.0307987	0.000153661	0.5	0.0136134	1168.7
2.80121	513.636	27.2848	0.0449666	0.00370175	0.7	0.0181456	989.423
4.93522	498.73	19.9697	0.0537904	0.00496035	0.9	0.022232	856.872
8.4486	456.02	5.1303	0.0605342	0.00422582	1.1	0.0259164	758.868
					1.3	0.0292383	686.408
					1.5	0.0322335	632.834
					1.7	0.0349341	593.224
					1.9	0.0373689	563.937
					2.1	0.0395643	542.284
					2.3	0.0415437	526.275
					2.5	0.0433284	514.438
					2.7	0.0449376	505.686
					2.9	0.0463884	499.215
					3.1	0.0476965	494.431
					3.3	0.048876	490.894
					3.5	0.0499394	488.279
					3.7	0.0508982	486.345
					3.9	0.0517627	484.915
					4.1	0.0525422	483.858
					4.3	0.053245	483.077
					4.5	0.0538786	482.499
					4.7	0.0544499	482.072
					4.9	0.0549651	481.756
					5.1	0.0554295	481.522
					5.3	0.0558483	481.35
					5.5	0.0562258	481.222
					5.7	0.0565663	481.128
					5.9	0.0568732	481.058
					6.1	0.0571499	481.006
					6.3	0.0573995	480.968
					6.5	0.0576244	480.94
					6.7	0.0578273	480.919
					6.9	0.0580102	480.904
					7.1	0.0581751	480.892
					7.3	0.0583238	480.884
					7.5	0.0584578	480.878
					7.7	0.0585787	480.873
					7.9	0.0586876	480.87
					8.1	0.0587859	480.867
					8.3	0.0588745	480.865
					8.5	0.0589544	480.864
					8.7	0.0590264	480.863
					8.9	0.0590913	480.862
