# Supplementary material for: Quantum enhanced radio detection and ranging with solid spins
Source: Nat Commun. 2023 Mar 9;14:1288. doi: 10.1038/s41467-023-36929-8 (PMC9998632; doi:10.1038/s41467-023-36929-8)
Supplement: Supplementary file 3 — Source data [file 41467_2023_36929_MOESM3_ESM.zip › sourcedata/Supplementary Figure 3c.xls]

## Sheet: Sheet2
Rabi fre			RAbi fre
MHz
	response at 200ns	Error		response at 200ns
0.414862	0.0196111	0.000655937	0.3	0.00936457
1.54862	0.0279734	0.000398246	0.5	0.0144164
2.80121	0.0383133	0.00394192	0.7	0.0186292
4.93522	0.0451738	0.0034444	0.9	0.0221218
8.4486	0.049076	0.00366685	1.1	0.0250222
			1.3	0.027455
			1.5	0.02953
			1.7	0.0313358
			1.9	0.0329381
			2.1	0.0343828
			2.3	0.0357002
			2.5	0.0369097
			2.7	0.0380238
			2.9	0.0390507
			3.1	0.0399965
			3.3	0.0408663
			3.5	0.0416644
			3.7	0.0423953
			3.9	0.0430631
			4.1	0.0436722
			4.3	0.0442268
			4.5	0.0447309
			4.7	0.0451886
			4.9	0.0456037
			5.1	0.0459798
			5.3	0.0463203
			5.5	0.0466283
			5.7	0.0469068
			5.9	0.0471584
			6.1	0.0473858
			6.3	0.0475911
			6.5	0.0477765
			6.7	0.0479438
			6.9	0.0480948
			7.1	0.048231
			7.3	0.0483539
			7.5	0.0484648
			7.7	0.0485648
			7.9	0.048655
			8.1	0.0487364
			8.3	0.0488098
			8.5	0.0488759
			8.7	0.0489356
			8.9	0.0489894
