# Supplementary material for: Quantum enhanced radio detection and ranging with solid spins
Source: Nat Commun. 2023 Mar 9;14:1288. doi: 10.1038/s41467-023-36929-8 (PMC9998632; doi:10.1038/s41467-023-36929-8)
Supplement: Supplementary file 3 — Source data [file 41467_2023_36929_MOESM3_ESM.zip › sourcedata/Supplementary Figure 4b.xls]

## Sheet: Sheet1
Delay	Signal
ns	arb. units
-20	0.971839
-15	0.979234
-10	0.986452
-5	0.992056
0	0.991443
5	0.989327
10	0.982219
15	0.978519
20	0.972255
25	0.966722
30	0.963202
35	0.960729
40	0.956116
